# Supplementary material for: Simulated Interventions to Ameliorate Age-Related Bone Loss Indicate the Importance of Timing
Source: Front Endocrinol (Lausanne). 2016 Jun 13;7:61. doi: 10.3389/fendo.2016.00061 (PMC4904033; doi:10.3389/fendo.2016.00061)
Supplement: Supplementary file 2 [file Presentation_2.ZIP]

Archive with 1 entries (1 files):
- BoneRemodelling.cps
