# Supplementary material for: Simulated Interventions to Ameliorate Age-Related Bone Loss Indicate the Importance of Timing
Source: Front Endocrinol (Lausanne). 2016 Jun 13;7:61. doi: 10.3389/fendo.2016.00061 (PMC4904033; doi:10.3389/fendo.2016.00061)
Supplement: Supplementary file 2 [file Presentation_2.ZIP › BoneRemodelling.cps]

<?xml version="1.0" encoding="UTF-8"?>
<!-- generated with COPASI 4.15 (Build 95) (http://www.copasi.org) at 2016-05-17 07:30:59 UTC -->
<?oxygen RNGSchema="http://www.copasi.org/static/schema/CopasiML.rng" type="xml"?>
<COPASI xmlns="http://www.copasi.org/static/schema" versionMajor="4" versionMinor="15" versionDevel="95" copasiSourcesModified="0">
  <ListOfFunctions>
    <Function key="Function_40" name="Function for Unloading" type="UserDefined" reversible="false">
      <Expression>
        kunload*(LOAD*ecm)/ecm
      </Expression>
      <ListOfParameterDescriptions>
        <ParameterDescription key="FunctionParameter_246" name="LOAD" order="0" role="substrate"/>
        <ParameterDescription key="FunctionParameter_258" name="ecm" order="1" role="volume"/>
        <ParameterDescription key="FunctionParameter_265" name="kunload" order="2" role="constant"/>
      </ListOfParameterDescriptions>
    </Function>
    <Function key="Function_41" name="Function for Osteocyte_activation" type="UserDefined" reversible="false">
      <Expression>
        kactOcy*(Ocy_I*bone)*(LOAD*ecm)
      </Expression>
      <ListOfParameterDescriptions>
        <ParameterDescription key="FunctionParameter_271" name="LOAD" order="0" role="substrate"/>
        <ParameterDescription key="FunctionParameter_272" name="Ocy_I" order="1" role="substrate"/>
        <ParameterDescription key="FunctionParameter_273" name="bone" order="2" role="volume"/>
        <ParameterDescription key="FunctionParameter_274" name="ecm" order="3" role="volume"/>
        <ParameterDescription key="FunctionParameter_275" name="kactOcy" order="4" role="constant"/>
      </ListOfParameterDescriptions>
    </Function>
    <Function key="Function_42" name="Function for Osteocyte_activation_by_PTH" type="UserDefined" reversible="false">
      <Expression>
        kactOcyPth*(Ocy_I_PTH*bone)
      </Expression>
      <ListOfParameterDescriptions>
        <ParameterDescription key="FunctionParameter_254" name="Ocy_I_PTH" order="0" role="substrate"/>
        <ParameterDescription key="FunctionParameter_269" name="bone" order="1" role="volume"/>
        <ParameterDescription key="FunctionParameter_281" name="kactOcyPth" order="2" role="constant"/>
      </ListOfParameterDescriptions>
    </Function>
    <Function key="Function_43" name="Function for Osteocyte_inactivation" type="UserDefined" reversible="false">
      <Expression>
        kinactOcy*(Ocy_A*bone)/bone
      </Expression>
      <ListOfParameterDescriptions>
        <ParameterDescription key="FunctionParameter_285" name="Ocy_A" order="0" role="substrate"/>
        <ParameterDescription key="FunctionParameter_286" name="bone" order="1" role="volume"/>
        <ParameterDescription key="FunctionParameter_287" name="kinactOcy" order="2" role="constant"/>
      </ListOfParameterDescriptions>
    </Function>
    <Function key="Function_44" name="Function for Ocy_I_bound_by_PTH" type="UserDefined" reversible="false">
      <Expression>
        kbinOcyPTH*(Ocy_I*bone)*((PTH*ecm)^2/(100^2+(PTH*ecm)^2))
      </Expression>
      <ListOfParameterDescriptions>
        <ParameterDescription key="FunctionParameter_293" name="Ocy_I" order="0" role="substrate"/>
        <ParameterDescription key="FunctionParameter_294" name="PTH" order="1" role="substrate"/>
        <ParameterDescription key="FunctionParameter_295" name="bone" order="2" role="volume"/>
        <ParameterDescription key="FunctionParameter_296" name="ecm" order="3" role="volume"/>
        <ParameterDescription key="FunctionParameter_297" name="kbinOcyPTH" order="4" role="constant"/>
      </ListOfParameterDescriptions>
    </Function>
    <Function key="Function_45" name="Function for Ocy_I_PTH_release" type="UserDefined" reversible="false">
      <Expression>
        krelOcyPTH*(Ocy_I_PTH*bone)
      </Expression>
      <ListOfParameterDescriptions>
        <ParameterDescription key="FunctionParameter_291" name="Ocy_I_PTH" order="0" role="substrate"/>
        <ParameterDescription key="FunctionParameter_270" name="bone" order="1" role="volume"/>
        <ParameterDescription key="FunctionParameter_303" name="krelOcyPTH" order="2" role="constant"/>
      </ListOfParameterDescriptions>
    </Function>
    <Function key="Function_46" name="Function for Ocy_apoptosis" type="UserDefined" reversible="false">
      <Expression>
        kdeathOcy*(Ocy_I*bone)
      </Expression>
      <ListOfParameterDescriptions>
        <ParameterDescription key="FunctionParameter_307" name="Ocy_I" order="0" role="substrate"/>
        <ParameterDescription key="FunctionParameter_308" name="bone" order="1" role="volume"/>
        <ParameterDescription key="FunctionParameter_309" name="kdeathOcy" order="2" role="constant"/>
      </ListOfParameterDescriptions>
    </Function>
    <Function key="Function_47" name="Function for Sost_secretion" type="UserDefined" reversible="false">
      <Expression>
        ksecSost*(Ocy_I*bone)
      </Expression>
      <ListOfParameterDescriptions>
        <ParameterDescription key="FunctionParameter_313" name="Ocy_I" order="0" role="substrate"/>
        <ParameterDescription key="FunctionParameter_314" name="bone" order="1" role="volume"/>
        <ParameterDescription key="FunctionParameter_315" name="ksecSost" order="2" role="constant"/>
      </ListOfParameterDescriptions>
    </Function>
    <Function key="Function_48" name="Function for Sost_degradation" type="UserDefined" reversible="false">
      <Expression>
        kdegSost*(Sost*ecm)/ecm
      </Expression>
      <ListOfParameterDescriptions>
        <ParameterDescription key="FunctionParameter_319" name="Sost" order="0" role="substrate"/>
        <ParameterDescription key="FunctionParameter_320" name="ecm" order="1" role="volume"/>
        <ParameterDescription key="FunctionParameter_321" name="kdegSost" order="2" role="constant"/>
      </ListOfParameterDescriptions>
    </Function>
    <Function key="Function_49" name="Function for Wnt_activation" type="UserDefined" reversible="false">
      <Expression>
        kactWnt*(Wnt_I*ecm)/ecm
      </Expression>
      <ListOfParameterDescriptions>
        <ParameterDescription key="FunctionParameter_325" name="Wnt_I" order="0" role="substrate"/>
        <ParameterDescription key="FunctionParameter_326" name="ecm" order="1" role="volume"/>
        <ParameterDescription key="FunctionParameter_327" name="kactWnt" order="2" role="constant"/>
      </ListOfParameterDescriptions>
    </Function>
    <Function key="Function_50" name="Function for Wnt_activation_by_PTH" type="UserDefined" reversible="false">
      <Expression>
        kactWntPth*(Wnt_I*ecm)*(Ob_m_PTH*ecm)/ecm
      </Expression>
      <ListOfParameterDescriptions>
        <ParameterDescription key="FunctionParameter_332" name="Ob_m_PTH" order="0" role="substrate"/>
        <ParameterDescription key="FunctionParameter_333" name="Wnt_I" order="1" role="substrate"/>
        <ParameterDescription key="FunctionParameter_334" name="ecm" order="2" role="volume"/>
        <ParameterDescription key="FunctionParameter_335" name="kactWntPth" order="3" role="constant"/>
      </ListOfParameterDescriptions>
    </Function>
    <Function key="Function_51" name="Function for Inactivation_of_Wnt_by_Sost" type="UserDefined" reversible="false">
      <Expression>
        kinactWnt*(Wnt_A*ecm)*(Sost*ecm)^2/(50^2+(Sost*ecm)^2)/ecm
      </Expression>
      <ListOfParameterDescriptions>
        <ParameterDescription key="FunctionParameter_340" name="Sost" order="0" role="substrate"/>
        <ParameterDescription key="FunctionParameter_341" name="Wnt_A" order="1" role="substrate"/>
        <ParameterDescription key="FunctionParameter_342" name="ecm" order="2" role="volume"/>
        <ParameterDescription key="FunctionParameter_343" name="kinactWnt" order="3" role="constant"/>
      </ListOfParameterDescriptions>
    </Function>
    <Function key="Function_52" name="Function for MSC_differentiation_to_Ob_pro" type="UserDefined" reversible="false">
      <Expression>
        kdiffMSC*(MSC*bone)*(Wnt_A*ecm)^2/(50^2+(Wnt_A*ecm)^2)
      </Expression>
      <ListOfParameterDescriptions>
        <ParameterDescription key="FunctionParameter_349" name="MSC" order="0" role="substrate"/>
        <ParameterDescription key="FunctionParameter_350" name="Wnt_A" order="1" role="substrate"/>
        <ParameterDescription key="FunctionParameter_351" name="bone" order="2" role="volume"/>
        <ParameterDescription key="FunctionParameter_352" name="ecm" order="3" role="volume"/>
        <ParameterDescription key="FunctionParameter_353" name="kdiffMSC" order="4" role="constant"/>
      </ListOfParameterDescriptions>
    </Function>
    <Function key="Function_53" name="Function for Osteoblast_progenitor_differentiation_by_Tgfb" type="UserDefined" reversible="false">
      <Expression>
        kdiffObproTgfb*(Ob_pro*bone)*(Tgfb_A*ecm)^2/(50^2+(Tgfb_A*ecm)^2)
      </Expression>
      <ListOfParameterDescriptions>
        <ParameterDescription key="FunctionParameter_359" name="Ob_pro" order="0" role="substrate"/>
        <ParameterDescription key="FunctionParameter_360" name="Tgfb_A" order="1" role="substrate"/>
        <ParameterDescription key="FunctionParameter_361" name="bone" order="2" role="volume"/>
        <ParameterDescription key="FunctionParameter_362" name="ecm" order="3" role="volume"/>
        <ParameterDescription key="FunctionParameter_363" name="kdiffObproTgfb" order="4" role="constant"/>
      </ListOfParameterDescriptions>
    </Function>
    <Function key="Function_54" name="Function for Ob_precursor_differentiation" type="UserDefined" reversible="false">
      <Expression>
        kdiffObP*(Ob_p*bone)/bone
      </Expression>
      <ListOfParameterDescriptions>
        <ParameterDescription key="FunctionParameter_331" name="Ob_p" order="0" role="substrate"/>
        <ParameterDescription key="FunctionParameter_348" name="bone" order="1" role="volume"/>
        <ParameterDescription key="FunctionParameter_369" name="kdiffObP" order="2" role="constant"/>
      </ListOfParameterDescriptions>
    </Function>
    <Function key="Function_55" name="Function for Ob_p_binding_by_PTH" type="UserDefined" reversible="false">
      <Expression>
        kbinObpPTH*(Ob_p*bone)*((PTH*ecm)^2/(100^2+(PTH*ecm)^2))
      </Expression>
      <ListOfParameterDescriptions>
        <ParameterDescription key="FunctionParameter_375" name="Ob_p" order="0" role="substrate"/>
        <ParameterDescription key="FunctionParameter_376" name="PTH" order="1" role="substrate"/>
        <ParameterDescription key="FunctionParameter_377" name="bone" order="2" role="volume"/>
        <ParameterDescription key="FunctionParameter_378" name="ecm" order="3" role="volume"/>
        <ParameterDescription key="FunctionParameter_379" name="kbinObpPTH" order="4" role="constant"/>
      </ListOfParameterDescriptions>
    </Function>
    <Function key="Function_56" name="Function for Ob_p_PTH_release" type="UserDefined" reversible="false">
      <Expression>
        krelObpPTH*(Ob_p_PTH*ecm)
      </Expression>
      <ListOfParameterDescriptions>
        <ParameterDescription key="FunctionParameter_373" name="Ob_p_PTH" order="0" role="substrate"/>
        <ParameterDescription key="FunctionParameter_292" name="ecm" order="1" role="volume"/>
        <ParameterDescription key="FunctionParameter_385" name="krelObpPTH" order="2" role="constant"/>
      </ListOfParameterDescriptions>
    </Function>
    <Function key="Function_57" name="Function for Ob_p_Tgfb_binding" type="UserDefined" reversible="false">
      <Expression>
        kbinObpTgfb*(Ob_p*bone)*(Tgfb_A*ecm)
      </Expression>
      <ListOfParameterDescriptions>
        <ParameterDescription key="FunctionParameter_391" name="Ob_p" order="0" role="substrate"/>
        <ParameterDescription key="FunctionParameter_392" name="Tgfb_A" order="1" role="substrate"/>
        <ParameterDescription key="FunctionParameter_393" name="bone" order="2" role="volume"/>
        <ParameterDescription key="FunctionParameter_394" name="ecm" order="3" role="volume"/>
        <ParameterDescription key="FunctionParameter_395" name="kbinObpTgfb" order="4" role="constant"/>
      </ListOfParameterDescriptions>
    </Function>
    <Function key="Function_58" name="Function for Ob_p_Tgfb_release" type="UserDefined" reversible="false">
      <Expression>
        krelObpTgfb*(Ob_p_Tgfb_A*bone)
      </Expression>
      <ListOfParameterDescriptions>
        <ParameterDescription key="FunctionParameter_389" name="Ob_p_Tgfb_A" order="0" role="substrate"/>
        <ParameterDescription key="FunctionParameter_262" name="bone" order="1" role="volume"/>
        <ParameterDescription key="FunctionParameter_401" name="krelObpTgfb" order="2" role="constant"/>
      </ListOfParameterDescriptions>
    </Function>
    <Function key="Function_59" name="Function for Ob_maturation_to_Ocy" type="UserDefined" reversible="false">
      <Expression>
        kmatOb*(Ob_m*bone)/bone
      </Expression>
      <ListOfParameterDescriptions>
        <ParameterDescription key="FunctionParameter_405" name="Ob_m" order="0" role="substrate"/>
        <ParameterDescription key="FunctionParameter_406" name="bone" order="1" role="volume"/>
        <ParameterDescription key="FunctionParameter_407" name="kmatOb" order="2" role="constant"/>
      </ListOfParameterDescriptions>
    </Function>
    <Function key="Function_60" name="Function for Ob_maturation_to_Ocy_by_Tgfb" type="UserDefined" reversible="false">
      <Expression>
        kmatObTgfb*(Ob_m*bone)*(Tgfb_A*ecm)^2/(50^2+(Tgfb_A*ecm)^2)
      </Expression>
      <ListOfParameterDescriptions>
        <ParameterDescription key="FunctionParameter_413" name="Ob_m" order="0" role="substrate"/>
        <ParameterDescription key="FunctionParameter_414" name="Tgfb_A" order="1" role="substrate"/>
        <ParameterDescription key="FunctionParameter_415" name="bone" order="2" role="volume"/>
        <ParameterDescription key="FunctionParameter_416" name="ecm" order="3" role="volume"/>
        <ParameterDescription key="FunctionParameter_417" name="kmatObTgfb" order="4" role="constant"/>
      </ListOfParameterDescriptions>
    </Function>
    <Function key="Function_61" name="Function for Ob_m_bound_by_PTH" type="UserDefined" reversible="false">
      <Expression>
        kbinObmPTH*(Ob_m*bone)*((PTH*ecm)^2/(100^2+(PTH*ecm)^2))
      </Expression>
      <ListOfParameterDescriptions>
        <ParameterDescription key="FunctionParameter_423" name="Ob_m" order="0" role="substrate"/>
        <ParameterDescription key="FunctionParameter_424" name="PTH" order="1" role="substrate"/>
        <ParameterDescription key="FunctionParameter_425" name="bone" order="2" role="volume"/>
        <ParameterDescription key="FunctionParameter_426" name="ecm" order="3" role="volume"/>
        <ParameterDescription key="FunctionParameter_427" name="kbinObmPTH" order="4" role="constant"/>
      </ListOfParameterDescriptions>
    </Function>
    <Function key="Function_62" name="Function for Ob_m_PTH_release" type="UserDefined" reversible="false">
      <Expression>
        krelObmPTH*(Ob_m_PTH*ecm)
      </Expression>
      <ListOfParameterDescriptions>
        <ParameterDescription key="FunctionParameter_411" name="Ob_m_PTH" order="0" role="substrate"/>
        <ParameterDescription key="FunctionParameter_412" name="ecm" order="1" role="volume"/>
        <ParameterDescription key="FunctionParameter_433" name="krelObmPTH" order="2" role="constant"/>
      </ListOfParameterDescriptions>
    </Function>
    <Function key="Function_63" name="Function for Ob_m_apoptosis" type="UserDefined" reversible="false">
      <Expression>
        kdeathOb*(Ob_m*bone)*(Bax*osteoblast)^2/(50^2+(Bax*osteoblast)^2)
      </Expression>
      <ListOfParameterDescriptions>
        <ParameterDescription key="FunctionParameter_439" name="Bax" order="0" role="substrate"/>
        <ParameterDescription key="FunctionParameter_440" name="Ob_m" order="1" role="substrate"/>
        <ParameterDescription key="FunctionParameter_441" name="bone" order="2" role="volume"/>
        <ParameterDescription key="FunctionParameter_442" name="kdeathOb" order="3" role="constant"/>
        <ParameterDescription key="FunctionParameter_443" name="osteoblast" order="4" role="volume"/>
      </ListOfParameterDescriptions>
    </Function>
    <Function key="Function_64" name="Function for Ob_m_PTH_apoptosis" type="UserDefined" reversible="false">
      <Expression>
        kdeathOb*(Ob_m_PTH*ecm)*(Bax*osteoblast)^2/(50^2+(Bax*osteoblast)^2)
      </Expression>
      <ListOfParameterDescriptions>
        <ParameterDescription key="FunctionParameter_449" name="Bax" order="0" role="substrate"/>
        <ParameterDescription key="FunctionParameter_450" name="Ob_m_PTH" order="1" role="substrate"/>
        <ParameterDescription key="FunctionParameter_451" name="ecm" order="2" role="volume"/>
        <ParameterDescription key="FunctionParameter_452" name="kdeathOb" order="3" role="constant"/>
        <ParameterDescription key="FunctionParameter_453" name="osteoblast" order="4" role="volume"/>
      </ListOfParameterDescriptions>
    </Function>
    <Function key="Function_65" name="Function for HSC_differentiation_to_Ocl_p" type="UserDefined" reversible="false">
      <Expression>
        kdiffHSC*(HSC*bone)*(MCSF*ecm)^2/(50^2+(MCSF*ecm)^2)
      </Expression>
      <ListOfParameterDescriptions>
        <ParameterDescription key="FunctionParameter_459" name="HSC" order="0" role="substrate"/>
        <ParameterDescription key="FunctionParameter_460" name="MCSF" order="1" role="substrate"/>
        <ParameterDescription key="FunctionParameter_461" name="bone" order="2" role="volume"/>
        <ParameterDescription key="FunctionParameter_462" name="ecm" order="3" role="volume"/>
        <ParameterDescription key="FunctionParameter_463" name="kdiffHSC" order="4" role="constant"/>
      </ListOfParameterDescriptions>
    </Function>
    <Function key="Function_66" name="Function for Ocl_p_apoptosis" type="UserDefined" reversible="false">
      <Expression>
        kdeathOclp*(Ocl_p*bone)
      </Expression>
      <ListOfParameterDescriptions>
        <ParameterDescription key="FunctionParameter_264" name="Ocl_p" order="0" role="substrate"/>
        <ParameterDescription key="FunctionParameter_438" name="bone" order="1" role="volume"/>
        <ParameterDescription key="FunctionParameter_469" name="kdeathOclp" order="2" role="constant"/>
      </ListOfParameterDescriptions>
    </Function>
    <Function key="Function_67" name="Function for Ocl_p_RANKL_binding" type="UserDefined" reversible="false">
      <Expression>
        kbinOclpRANKL*(Ocl_p*bone)*(RANKL*ecm)
      </Expression>
      <ListOfParameterDescriptions>
        <ParameterDescription key="FunctionParameter_475" name="Ocl_p" order="0" role="substrate"/>
        <ParameterDescription key="FunctionParameter_476" name="RANKL" order="1" role="substrate"/>
        <ParameterDescription key="FunctionParameter_477" name="bone" order="2" role="volume"/>
        <ParameterDescription key="FunctionParameter_478" name="ecm" order="3" role="volume"/>
        <ParameterDescription key="FunctionParameter_479" name="kbinOclpRANKL" order="4" role="constant"/>
      </ListOfParameterDescriptions>
    </Function>
    <Function key="Function_68" name="Function for Ocl_p_RANKL_release" type="UserDefined" reversible="false">
      <Expression>
        krelOclpRANKL*(Ocl_p_RANKL*bone)
      </Expression>
      <ListOfParameterDescriptions>
        <ParameterDescription key="FunctionParameter_473" name="Ocl_p_RANKL" order="0" role="substrate"/>
        <ParameterDescription key="FunctionParameter_390" name="bone" order="1" role="volume"/>
        <ParameterDescription key="FunctionParameter_485" name="krelOclpRANKL" order="2" role="constant"/>
      </ListOfParameterDescriptions>
    </Function>
    <Function key="Function_69" name="Function for Osteoclast_precursor_differentiation" type="UserDefined" reversible="false">
      <Expression>
        kdiffOclP*(Ocl_p_RANKL*bone)/bone
      </Expression>
      <ListOfParameterDescriptions>
        <ParameterDescription key="FunctionParameter_489" name="Ocl_p_RANKL" order="0" role="substrate"/>
        <ParameterDescription key="FunctionParameter_490" name="bone" order="1" role="volume"/>
        <ParameterDescription key="FunctionParameter_491" name="kdiffOclP" order="2" role="constant"/>
      </ListOfParameterDescriptions>
    </Function>
    <Function key="Function_70" name="Function for RANKL_inhibition" type="UserDefined" reversible="false">
      <Expression>
        kinhibRANKL*(OPG*ecm)*(RANKL*ecm)/ecm
      </Expression>
      <ListOfParameterDescriptions>
        <ParameterDescription key="FunctionParameter_496" name="OPG" order="0" role="substrate"/>
        <ParameterDescription key="FunctionParameter_497" name="RANKL" order="1" role="substrate"/>
        <ParameterDescription key="FunctionParameter_498" name="ecm" order="2" role="volume"/>
        <ParameterDescription key="FunctionParameter_499" name="kinhibRANKL" order="3" role="constant"/>
      </ListOfParameterDescriptions>
    </Function>
    <Function key="Function_71" name="Function for OPG_RANKL_dissociation" type="UserDefined" reversible="false">
      <Expression>
        krelRANKL*(OPG_RANKL*ecm)/ecm
      </Expression>
      <ListOfParameterDescriptions>
        <ParameterDescription key="FunctionParameter_474" name="OPG_RANKL" order="0" role="substrate"/>
        <ParameterDescription key="FunctionParameter_504" name="ecm" order="1" role="volume"/>
        <ParameterDescription key="FunctionParameter_505" name="krelRANKL" order="2" role="constant"/>
      </ListOfParameterDescriptions>
    </Function>
    <Function key="Function_72" name="Function for OPG_RANKL_degradation" type="UserDefined" reversible="false">
      <Expression>
        kdegOPGRANKL*(OPG_RANKL*ecm)/ecm
      </Expression>
      <ListOfParameterDescriptions>
        <ParameterDescription key="FunctionParameter_509" name="OPG_RANKL" order="0" role="substrate"/>
        <ParameterDescription key="FunctionParameter_510" name="ecm" order="1" role="volume"/>
        <ParameterDescription key="FunctionParameter_511" name="kdegOPGRANKL" order="2" role="constant"/>
      </ListOfParameterDescriptions>
    </Function>
    <Function key="Function_73" name="Function for Osteoclast_apoptosis" type="UserDefined" reversible="false">
      <Expression>
        kdeathOcl*(Ocl_m*bone)
      </Expression>
      <ListOfParameterDescriptions>
        <ParameterDescription key="FunctionParameter_515" name="Ocl_m" order="0" role="substrate"/>
        <ParameterDescription key="FunctionParameter_516" name="bone" order="1" role="volume"/>
        <ParameterDescription key="FunctionParameter_517" name="kdeathOcl" order="2" role="constant"/>
      </ListOfParameterDescriptions>
    </Function>
    <Function key="Function_74" name="Function for RANKL_degradation" type="UserDefined" reversible="false">
      <Expression>
        kdegRANKL*(RANKL*ecm)/ecm
      </Expression>
      <ListOfParameterDescriptions>
        <ParameterDescription key="FunctionParameter_521" name="RANKL" order="0" role="substrate"/>
        <ParameterDescription key="FunctionParameter_522" name="ecm" order="1" role="volume"/>
        <ParameterDescription key="FunctionParameter_523" name="kdegRANKL" order="2" role="constant"/>
      </ListOfParameterDescriptions>
    </Function>
    <Function key="Function_75" name="Function for OPG_degradation" type="UserDefined" reversible="false">
      <Expression>
        kdegOPG*(OPG*ecm)/ecm
      </Expression>
      <ListOfParameterDescriptions>
        <ParameterDescription key="FunctionParameter_527" name="OPG" order="0" role="substrate"/>
        <ParameterDescription key="FunctionParameter_528" name="ecm" order="1" role="volume"/>
        <ParameterDescription key="FunctionParameter_529" name="kdegOPG" order="2" role="constant"/>
      </ListOfParameterDescriptions>
    </Function>
    <Function key="Function_76" name="Function for MCSF_secretion_by_MSC" type="UserDefined" reversible="false">
      <Expression>
        ksecMCSFbyMSC*(MSC*bone)
      </Expression>
      <ListOfParameterDescriptions>
        <ParameterDescription key="FunctionParameter_533" name="MSC" order="0" role="substrate"/>
        <ParameterDescription key="FunctionParameter_534" name="bone" order="1" role="volume"/>
        <ParameterDescription key="FunctionParameter_535" name="ksecMCSFbyMSC" order="2" role="constant"/>
      </ListOfParameterDescriptions>
    </Function>
    <Function key="Function_77" name="Function for MCSF_secretion_by_Ob_pro" type="UserDefined" reversible="false">
      <Expression>
        ksecMCSFbyObpro*(Ob_pro*bone)
      </Expression>
      <ListOfParameterDescriptions>
        <ParameterDescription key="FunctionParameter_539" name="Ob_pro" order="0" role="substrate"/>
        <ParameterDescription key="FunctionParameter_540" name="bone" order="1" role="volume"/>
        <ParameterDescription key="FunctionParameter_541" name="ksecMCSFbyObpro" order="2" role="constant"/>
      </ListOfParameterDescriptions>
    </Function>
    <Function key="Function_78" name="Function for MCSF_secretion_by_Ob_p" type="UserDefined" reversible="false">
      <Expression>
        ksecMCSFbyObp*(Ob_p*bone)
      </Expression>
      <ListOfParameterDescriptions>
        <ParameterDescription key="FunctionParameter_545" name="Ob_p" order="0" role="substrate"/>
        <ParameterDescription key="FunctionParameter_546" name="bone" order="1" role="volume"/>
        <ParameterDescription key="FunctionParameter_547" name="ksecMCSFbyObp" order="2" role="constant"/>
      </ListOfParameterDescriptions>
    </Function>
    <Function key="Function_79" name="Function for MCSF_secretion_by_Ob_p_PTH" type="UserDefined" reversible="false">
      <Expression>
        ksecMCSFbyObp*(Ob_p_PTH*ecm)/ecm
      </Expression>
      <ListOfParameterDescriptions>
        <ParameterDescription key="FunctionParameter_551" name="Ob_p_PTH" order="0" role="substrate"/>
        <ParameterDescription key="FunctionParameter_552" name="ecm" order="1" role="volume"/>
        <ParameterDescription key="FunctionParameter_553" name="ksecMCSFbyObp" order="2" role="constant"/>
      </ListOfParameterDescriptions>
    </Function>
    <Function key="Function_80" name="Function for MCSF_secretion_by_Ob_m" type="UserDefined" reversible="false">
      <Expression>
        ksecMCSFbyObm*(Ob_m*bone)
      </Expression>
      <ListOfParameterDescriptions>
        <ParameterDescription key="FunctionParameter_557" name="Ob_m" order="0" role="substrate"/>
        <ParameterDescription key="FunctionParameter_558" name="bone" order="1" role="volume"/>
        <ParameterDescription key="FunctionParameter_559" name="ksecMCSFbyObm" order="2" role="constant"/>
      </ListOfParameterDescriptions>
    </Function>
    <Function key="Function_81" name="Function for MCSF_secretion_by_Ob_m_PTH" type="UserDefined" reversible="false">
      <Expression>
        ksecMCSFbyObm*(Ob_m_PTH*ecm)/ecm
      </Expression>
      <ListOfParameterDescriptions>
        <ParameterDescription key="FunctionParameter_563" name="Ob_m_PTH" order="0" role="substrate"/>
        <ParameterDescription key="FunctionParameter_564" name="ecm" order="1" role="volume"/>
        <ParameterDescription key="FunctionParameter_565" name="ksecMCSFbyObm" order="2" role="constant"/>
      </ListOfParameterDescriptions>
    </Function>
    <Function key="Function_82" name="Function for MCSF_degradation" type="UserDefined" reversible="false">
      <Expression>
        kdegMCSF*(MCSF*ecm)/ecm
      </Expression>
      <ListOfParameterDescriptions>
        <ParameterDescription key="FunctionParameter_569" name="MCSF" order="0" role="substrate"/>
        <ParameterDescription key="FunctionParameter_570" name="ecm" order="1" role="volume"/>
        <ParameterDescription key="FunctionParameter_571" name="kdegMCSF" order="2" role="constant"/>
      </ListOfParameterDescriptions>
    </Function>
    <Function key="Function_83" name="Function for OPG_secretion_by_Ob_p" type="UserDefined" reversible="false">
      <Expression>
        ksecOPGbyObp*(Ob_p*bone)
      </Expression>
      <ListOfParameterDescriptions>
        <ParameterDescription key="FunctionParameter_575" name="Ob_p" order="0" role="substrate"/>
        <ParameterDescription key="FunctionParameter_576" name="bone" order="1" role="volume"/>
        <ParameterDescription key="FunctionParameter_577" name="ksecOPGbyObp" order="2" role="constant"/>
      </ListOfParameterDescriptions>
    </Function>
    <Function key="Function_84" name="Function for OPG_secretion_by_Ob_p_PTH" type="UserDefined" reversible="false">
      <Expression>
        ksecOPGbyObpPTH*(Ob_p_PTH*ecm)/ecm
      </Expression>
      <ListOfParameterDescriptions>
        <ParameterDescription key="FunctionParameter_581" name="Ob_p_PTH" order="0" role="substrate"/>
        <ParameterDescription key="FunctionParameter_582" name="ecm" order="1" role="volume"/>
        <ParameterDescription key="FunctionParameter_583" name="ksecOPGbyObpPTH" order="2" role="constant"/>
      </ListOfParameterDescriptions>
    </Function>
    <Function key="Function_85" name="Function for OPG_secretion_by_Ob_m" type="UserDefined" reversible="false">
      <Expression>
        ksecOPGbyObm*(Ob_m*bone)
      </Expression>
      <ListOfParameterDescriptions>
        <ParameterDescription key="FunctionParameter_587" name="Ob_m" order="0" role="substrate"/>
        <ParameterDescription key="FunctionParameter_588" name="bone" order="1" role="volume"/>
        <ParameterDescription key="FunctionParameter_589" name="ksecOPGbyObm" order="2" role="constant"/>
      </ListOfParameterDescriptions>
    </Function>
    <Function key="Function_86" name="Function for RANKL_secretion_by_Ocy_A" type="UserDefined" reversible="false">
      <Expression>
        ksecRANKLbyOcy*(Ocy_A*bone)
      </Expression>
      <ListOfParameterDescriptions>
        <ParameterDescription key="FunctionParameter_593" name="Ocy_A" order="0" role="substrate"/>
        <ParameterDescription key="FunctionParameter_594" name="bone" order="1" role="volume"/>
        <ParameterDescription key="FunctionParameter_595" name="ksecRANKLbyOcy" order="2" role="constant"/>
      </ListOfParameterDescriptions>
    </Function>
    <Function key="Function_87" name="Function for RANKL_secretion_by_Ocy_I" type="UserDefined" reversible="false">
      <Expression>
        ksecRANKLbyOcyI*(Ocy_I*bone)
      </Expression>
      <ListOfParameterDescriptions>
        <ParameterDescription key="FunctionParameter_599" name="Ocy_I" order="0" role="substrate"/>
        <ParameterDescription key="FunctionParameter_600" name="bone" order="1" role="volume"/>
        <ParameterDescription key="FunctionParameter_601" name="ksecRANKLbyOcyI" order="2" role="constant"/>
      </ListOfParameterDescriptions>
    </Function>
    <Function key="Function_88" name="Function for RANKL_secretion_by_MSCs" type="UserDefined" reversible="false">
      <Expression>
        ksecRANKLbyMSC*(MSC*bone)
      </Expression>
      <ListOfParameterDescriptions>
        <ParameterDescription key="FunctionParameter_605" name="MSC" order="0" role="substrate"/>
        <ParameterDescription key="FunctionParameter_606" name="bone" order="1" role="volume"/>
        <ParameterDescription key="FunctionParameter_607" name="ksecRANKLbyMSC" order="2" role="constant"/>
      </ListOfParameterDescriptions>
    </Function>
    <Function key="Function_89" name="Function for RANKL_secretion_by_Ob_p" type="UserDefined" reversible="false">
      <Expression>
        ksecRANKLbyObp*(Ob_p*bone)
      </Expression>
      <ListOfParameterDescriptions>
        <ParameterDescription key="FunctionParameter_611" name="Ob_p" order="0" role="substrate"/>
        <ParameterDescription key="FunctionParameter_612" name="bone" order="1" role="volume"/>
        <ParameterDescription key="FunctionParameter_613" name="ksecRANKLbyObp" order="2" role="constant"/>
      </ListOfParameterDescriptions>
    </Function>
    <Function key="Function_90" name="Function for RANKL_secretion_by_Ob_p_Tgfb_A" type="UserDefined" reversible="false">
      <Expression>
        ksecRANKLbyObpTgfb*(Ob_p_Tgfb_A*bone)
      </Expression>
      <ListOfParameterDescriptions>
        <ParameterDescription key="FunctionParameter_617" name="Ob_p_Tgfb_A" order="0" role="substrate"/>
        <ParameterDescription key="FunctionParameter_618" name="bone" order="1" role="volume"/>
        <ParameterDescription key="FunctionParameter_619" name="ksecRANKLbyObpTgfb" order="2" role="constant"/>
      </ListOfParameterDescriptions>
    </Function>
    <Function key="Function_91" name="Function for RANKL_secretion_by_Ob_p_PTH" type="UserDefined" reversible="false">
      <Expression>
        ksecRANKLbyObpPTH*(Ob_p_PTH*ecm)/ecm
      </Expression>
      <ListOfParameterDescriptions>
        <ParameterDescription key="FunctionParameter_623" name="Ob_p_PTH" order="0" role="substrate"/>
        <ParameterDescription key="FunctionParameter_624" name="ecm" order="1" role="volume"/>
        <ParameterDescription key="FunctionParameter_625" name="ksecRANKLbyObpPTH" order="2" role="constant"/>
      </ListOfParameterDescriptions>
    </Function>
    <Function key="Function_92" name="Function for RANKL_secretion_by_Ob_pro" type="UserDefined" reversible="false">
      <Expression>
        ksecRANKLbyObpro*(Ob_pro*bone)
      </Expression>
      <ListOfParameterDescriptions>
        <ParameterDescription key="FunctionParameter_629" name="Ob_pro" order="0" role="substrate"/>
        <ParameterDescription key="FunctionParameter_630" name="bone" order="1" role="volume"/>
        <ParameterDescription key="FunctionParameter_631" name="ksecRANKLbyObpro" order="2" role="constant"/>
      </ListOfParameterDescriptions>
    </Function>
    <Function key="Function_93" name="Function for RANKL_secretion_by_Ob_m" type="UserDefined" reversible="false">
      <Expression>
        ksecRANKLbyObm*(Ob_m*bone)
      </Expression>
      <ListOfParameterDescriptions>
        <ParameterDescription key="FunctionParameter_635" name="Ob_m" order="0" role="substrate"/>
        <ParameterDescription key="FunctionParameter_636" name="bone" order="1" role="volume"/>
        <ParameterDescription key="FunctionParameter_637" name="ksecRANKLbyObm" order="2" role="constant"/>
      </ListOfParameterDescriptions>
    </Function>
    <Function key="Function_94" name="Function for RANKL_secretion_by_Ob_m_PTH_enhanced" type="UserDefined" reversible="false">
      <Expression>
        ksecRANKLbyObmPTH*(Ob_m_PTH*ecm)/ecm
      </Expression>
      <ListOfParameterDescriptions>
        <ParameterDescription key="FunctionParameter_641" name="Ob_m_PTH" order="0" role="substrate"/>
        <ParameterDescription key="FunctionParameter_642" name="ecm" order="1" role="volume"/>
        <ParameterDescription key="FunctionParameter_643" name="ksecRANKLbyObmPTH" order="2" role="constant"/>
      </ListOfParameterDescriptions>
    </Function>
    <Function key="Function_95" name="Function for Tgfb_secretion_by_Obm" type="UserDefined" reversible="false">
      <Expression>
        ksecTgfb*(Ob_m*bone)
      </Expression>
      <ListOfParameterDescriptions>
        <ParameterDescription key="FunctionParameter_647" name="Ob_m" order="0" role="substrate"/>
        <ParameterDescription key="FunctionParameter_648" name="bone" order="1" role="volume"/>
        <ParameterDescription key="FunctionParameter_649" name="ksecTgfb" order="2" role="constant"/>
      </ListOfParameterDescriptions>
    </Function>
    <Function key="Function_96" name="Function for Tgfb_activation" type="UserDefined" reversible="false">
      <Expression>
        kactTgfb*(Tgfb_I*ecm)*(Ocl_m*bone)
      </Expression>
      <ListOfParameterDescriptions>
        <ParameterDescription key="FunctionParameter_655" name="Ocl_m" order="0" role="substrate"/>
        <ParameterDescription key="FunctionParameter_656" name="Tgfb_I" order="1" role="substrate"/>
        <ParameterDescription key="FunctionParameter_657" name="bone" order="2" role="volume"/>
        <ParameterDescription key="FunctionParameter_658" name="ecm" order="3" role="volume"/>
        <ParameterDescription key="FunctionParameter_659" name="kactTgfb" order="4" role="constant"/>
      </ListOfParameterDescriptions>
    </Function>
    <Function key="Function_97" name="Function for Tgfb_degradation" type="UserDefined" reversible="false">
      <Expression>
        kdegTgfb*(Tgfb_A*ecm)/ecm
      </Expression>
      <ListOfParameterDescriptions>
        <ParameterDescription key="FunctionParameter_495" name="Tgfb_A" order="0" role="substrate"/>
        <ParameterDescription key="FunctionParameter_653" name="ecm" order="1" role="volume"/>
        <ParameterDescription key="FunctionParameter_665" name="kdegTgfb" order="2" role="constant"/>
      </ListOfParameterDescriptions>
    </Function>
    <Function key="Function_98" name="Function for Tgfb_degradation_by_PTH" type="UserDefined" reversible="false">
      <Expression>
        kdegTgfbPTH*(Tgfb_A*ecm)*(Ob_m_PTH*ecm)/ecm
      </Expression>
      <ListOfParameterDescriptions>
        <ParameterDescription key="FunctionParameter_670" name="Ob_m_PTH" order="0" role="substrate"/>
        <ParameterDescription key="FunctionParameter_671" name="Tgfb_A" order="1" role="substrate"/>
        <ParameterDescription key="FunctionParameter_672" name="ecm" order="2" role="volume"/>
        <ParameterDescription key="FunctionParameter_673" name="kdegTgfbPTH" order="3" role="constant"/>
      </ListOfParameterDescriptions>
    </Function>
    <Function key="Function_99" name="Function for PTH_production" type="UserDefined" reversible="false">
      <Expression>
        ksynPTH*(Source*ecm)/ecm
      </Expression>
      <ListOfParameterDescriptions>
        <ParameterDescription key="FunctionParameter_669" name="Source" order="0" role="substrate"/>
        <ParameterDescription key="FunctionParameter_678" name="ecm" order="1" role="volume"/>
        <ParameterDescription key="FunctionParameter_679" name="ksynPTH" order="2" role="constant"/>
      </ListOfParameterDescriptions>
    </Function>
    <Function key="Function_100" name="Function for PTH_degradation" type="UserDefined" reversible="false">
      <Expression>
        kdegPTH*(PTH*ecm)/ecm
      </Expression>
      <ListOfParameterDescriptions>
        <ParameterDescription key="FunctionParameter_683" name="PTH" order="0" role="substrate"/>
        <ParameterDescription key="FunctionParameter_684" name="ecm" order="1" role="volume"/>
        <ParameterDescription key="FunctionParameter_685" name="kdegPTH" order="2" role="constant"/>
      </ListOfParameterDescriptions>
    </Function>
    <Function key="Function_101" name="Function for CREB_activation" type="UserDefined" reversible="false">
      <Expression>
        kactCreb*(CREB*osteoblast)*(Ob_m_PTH*ecm)^2/(100^2+(Ob_m_PTH*ecm)^2)
      </Expression>
      <ListOfParameterDescriptions>
        <ParameterDescription key="FunctionParameter_691" name="CREB" order="0" role="substrate"/>
        <ParameterDescription key="FunctionParameter_692" name="Ob_m_PTH" order="1" role="substrate"/>
        <ParameterDescription key="FunctionParameter_693" name="ecm" order="2" role="volume"/>
        <ParameterDescription key="FunctionParameter_694" name="kactCreb" order="3" role="constant"/>
        <ParameterDescription key="FunctionParameter_695" name="osteoblast" order="4" role="volume"/>
      </ListOfParameterDescriptions>
    </Function>
    <Function key="Function_102" name="Function for CREB_inactivation" type="UserDefined" reversible="false">
      <Expression>
        kinactCreb*(CREB_P*osteoblast)/osteoblast
      </Expression>
      <ListOfParameterDescriptions>
        <ParameterDescription key="FunctionParameter_689" name="CREB_P" order="0" role="substrate"/>
        <ParameterDescription key="FunctionParameter_374" name="kinactCreb" order="1" role="constant"/>
        <ParameterDescription key="FunctionParameter_701" name="osteoblast" order="2" role="volume"/>
      </ListOfParameterDescriptions>
    </Function>
    <Function key="Function_103" name="Function for CREB_Runx2_binding" type="UserDefined" reversible="false">
      <Expression>
        kbinCrebRunx2*(CREB_P*osteoblast)*(Runx2*osteoblast)/osteoblast
      </Expression>
      <ListOfParameterDescriptions>
        <ParameterDescription key="FunctionParameter_706" name="CREB_P" order="0" role="substrate"/>
        <ParameterDescription key="FunctionParameter_707" name="Runx2" order="1" role="substrate"/>
        <ParameterDescription key="FunctionParameter_708" name="kbinCrebRunx2" order="2" role="constant"/>
        <ParameterDescription key="FunctionParameter_709" name="osteoblast" order="3" role="volume"/>
      </ListOfParameterDescriptions>
    </Function>
    <Function key="Function_104" name="Function for CREB_Runx2_release" type="UserDefined" reversible="false">
      <Expression>
        krelCrebRunx2*(CREB_Runx2*osteoblast)/osteoblast
      </Expression>
      <ListOfParameterDescriptions>
        <ParameterDescription key="FunctionParameter_654" name="CREB_Runx2" order="0" role="substrate"/>
        <ParameterDescription key="FunctionParameter_714" name="krelCrebRunx2" order="1" role="constant"/>
        <ParameterDescription key="FunctionParameter_715" name="osteoblast" order="2" role="volume"/>
      </ListOfParameterDescriptions>
    </Function>
    <Function key="Function_105" name="Function for Bcl2_synthesis" type="UserDefined" reversible="false">
      <Expression>
        ksynBcl2*(CREB_Runx2*osteoblast)/osteoblast
      </Expression>
      <ListOfParameterDescriptions>
        <ParameterDescription key="FunctionParameter_719" name="CREB_Runx2" order="0" role="substrate"/>
        <ParameterDescription key="FunctionParameter_720" name="ksynBcl2" order="1" role="constant"/>
        <ParameterDescription key="FunctionParameter_721" name="osteoblast" order="2" role="volume"/>
      </ListOfParameterDescriptions>
    </Function>
    <Function key="Function_106" name="Function for Bcl2_degradation" type="UserDefined" reversible="false">
      <Expression>
        kdegBcl2*(Bcl2*osteoblast)
      </Expression>
      <ListOfParameterDescriptions>
        <ParameterDescription key="FunctionParameter_725" name="Bcl2" order="0" role="substrate"/>
        <ParameterDescription key="FunctionParameter_726" name="kdegBcl2" order="1" role="constant"/>
        <ParameterDescription key="FunctionParameter_727" name="osteoblast" order="2" role="volume"/>
      </ListOfParameterDescriptions>
    </Function>
    <Function key="Function_107" name="Function for Bax_Bcl2_binding" type="UserDefined" reversible="false">
      <Expression>
        kbinBaxBcl2*(Bax*osteoblast)*(Bcl2*osteoblast)/osteoblast
      </Expression>
      <ListOfParameterDescriptions>
        <ParameterDescription key="FunctionParameter_732" name="Bax" order="0" role="substrate"/>
        <ParameterDescription key="FunctionParameter_733" name="Bcl2" order="1" role="substrate"/>
        <ParameterDescription key="FunctionParameter_734" name="kbinBaxBcl2" order="2" role="constant"/>
        <ParameterDescription key="FunctionParameter_735" name="osteoblast" order="3" role="volume"/>
      </ListOfParameterDescriptions>
    </Function>
    <Function key="Function_108" name="Function for Bax_Bcl2_release" type="UserDefined" reversible="false">
      <Expression>
        krelBaxBcl2*(Bax_Bcl2*osteoblast)/osteoblast
      </Expression>
      <ListOfParameterDescriptions>
        <ParameterDescription key="FunctionParameter_690" name="Bax_Bcl2" order="0" role="substrate"/>
        <ParameterDescription key="FunctionParameter_740" name="krelBaxBcl2" order="1" role="constant"/>
        <ParameterDescription key="FunctionParameter_741" name="osteoblast" order="2" role="volume"/>
      </ListOfParameterDescriptions>
    </Function>
    <Function key="Function_109" name="Function for Runx2_synthesis" type="UserDefined" reversible="false">
      <Expression>
        ksynRunx2*(Source*ecm)
      </Expression>
      <ListOfParameterDescriptions>
        <ParameterDescription key="FunctionParameter_745" name="Source" order="0" role="substrate"/>
        <ParameterDescription key="FunctionParameter_746" name="ecm" order="1" role="volume"/>
        <ParameterDescription key="FunctionParameter_747" name="ksynRunx2" order="2" role="constant"/>
      </ListOfParameterDescriptions>
    </Function>
    <Function key="Function_110" name="Function for Runx2_degradation_via_PTH" type="UserDefined" reversible="false">
      <Expression>
        kdegRunx2PTH*(Runx2*osteoblast)*(Ob_m_PTH*ecm)
      </Expression>
      <ListOfParameterDescriptions>
        <ParameterDescription key="FunctionParameter_753" name="Ob_m_PTH" order="0" role="substrate"/>
        <ParameterDescription key="FunctionParameter_754" name="Runx2" order="1" role="substrate"/>
        <ParameterDescription key="FunctionParameter_755" name="ecm" order="2" role="volume"/>
        <ParameterDescription key="FunctionParameter_756" name="kdegRunx2PTH" order="3" role="constant"/>
        <ParameterDescription key="FunctionParameter_757" name="osteoblast" order="4" role="volume"/>
      </ListOfParameterDescriptions>
    </Function>
    <Function key="Function_111" name="Function for Runx2_degradation" type="UserDefined" reversible="false">
      <Expression>
        kdegRunx2*(Runx2*osteoblast)
      </Expression>
      <ListOfParameterDescriptions>
        <ParameterDescription key="FunctionParameter_437" name="Runx2" order="0" role="substrate"/>
        <ParameterDescription key="FunctionParameter_751" name="kdegRunx2" order="1" role="constant"/>
        <ParameterDescription key="FunctionParameter_763" name="osteoblast" order="2" role="volume"/>
      </ListOfParameterDescriptions>
    </Function>
    <Function key="Function_112" name="Function for Bone_formation" type="UserDefined" reversible="false">
      <Expression>
        kformBone*(Ob_m*bone)
      </Expression>
      <ListOfParameterDescriptions>
        <ParameterDescription key="FunctionParameter_767" name="Ob_m" order="0" role="substrate"/>
        <ParameterDescription key="FunctionParameter_768" name="bone" order="1" role="volume"/>
        <ParameterDescription key="FunctionParameter_769" name="kformBone" order="2" role="constant"/>
      </ListOfParameterDescriptions>
    </Function>
    <Function key="Function_113" name="Function for Bone_formation_Obm_PTH" type="UserDefined" reversible="false">
      <Expression>
        kformBone*(Ob_m_PTH*ecm)
      </Expression>
      <ListOfParameterDescriptions>
        <ParameterDescription key="FunctionParameter_773" name="Ob_m_PTH" order="0" role="substrate"/>
        <ParameterDescription key="FunctionParameter_774" name="ecm" order="1" role="volume"/>
        <ParameterDescription key="FunctionParameter_775" name="kformBone" order="2" role="constant"/>
      </ListOfParameterDescriptions>
    </Function>
    <Function key="Function_114" name="Function for Bone_degradation" type="UserDefined" reversible="false">
      <Expression>
        kdegBone*(Ocl_m*bone)*(Bone*bone)/bone
      </Expression>
      <ListOfParameterDescriptions>
        <ParameterDescription key="FunctionParameter_780" name="Bone" order="0" role="substrate"/>
        <ParameterDescription key="FunctionParameter_781" name="Ocl_m" order="1" role="substrate"/>
        <ParameterDescription key="FunctionParameter_782" name="bone" order="2" role="volume"/>
        <ParameterDescription key="FunctionParameter_783" name="kdegBone" order="3" role="constant"/>
      </ListOfParameterDescriptions>
    </Function>
    <Function key="Function_115" name="Function for Xsynthesis" type="UserDefined" reversible="false">
      <Expression>
        ksynX*(Source*ecm)/ecm
      </Expression>
      <ListOfParameterDescriptions>
        <ParameterDescription key="FunctionParameter_779" name="Source" order="0" role="substrate"/>
        <ParameterDescription key="FunctionParameter_788" name="ecm" order="1" role="volume"/>
        <ParameterDescription key="FunctionParameter_789" name="ksynX" order="2" role="constant"/>
      </ListOfParameterDescriptions>
    </Function>
  </ListOfFunctions>
  <Model key="Model_4" name="NoName" simulationType="time" timeUnit="s" volumeUnit="l" areaUnit="m²" lengthUnit="m" quantityUnit="#" type="stochastic" avogadroConstant="6.02214179e+023">
    <MiriamAnnotation>
<rdf:RDF
   xmlns:dcterms="http://purl.org/dc/terms/"
   xmlns:rdf="http://www.w3.org/1999/02/22-rdf-syntax-ns#">
  <rdf:Description rdf:about="#Model_4">
    <dcterms:created>
      <rdf:Description>
        <dcterms:W3CDTF>2016-05-17T08:27:18Z</dcterms:W3CDTF>
      </rdf:Description>
    </dcterms:created>
  </rdf:Description>
</rdf:RDF>

    </MiriamAnnotation>
    <ListOfCompartments>
      <Compartment key="Compartment_1" name="bone" simulationType="fixed" dimensionality="3">
      </Compartment>
      <Compartment key="Compartment_3" name="ecm" simulationType="fixed" dimensionality="3">
      </Compartment>
      <Compartment key="Compartment_5" name="osteoblast" simulationType="fixed" dimensionality="3">
      </Compartment>
    </ListOfCompartments>
    <ListOfMetabolites>
      <Metabolite key="Metabolite_1" name="Bone" simulationType="reactions" compartment="Compartment_1">
      </Metabolite>
      <Metabolite key="Metabolite_3" name="HSC" simulationType="reactions" compartment="Compartment_1">
      </Metabolite>
      <Metabolite key="Metabolite_5" name="Ob_m" simulationType="reactions" compartment="Compartment_1">
      </Metabolite>
      <Metabolite key="Metabolite_7" name="Ob_p" simulationType="reactions" compartment="Compartment_1">
      </Metabolite>
      <Metabolite key="Metabolite_9" name="Ob_p_Tgfb_A" simulationType="reactions" compartment="Compartment_1">
      </Metabolite>
      <Metabolite key="Metabolite_11" name="Ob_pro" simulationType="reactions" compartment="Compartment_1">
      </Metabolite>
      <Metabolite key="Metabolite_13" name="Ocl_m" simulationType="reactions" compartment="Compartment_1">
      </Metabolite>
      <Metabolite key="Metabolite_15" name="Ocl_p" simulationType="reactions" compartment="Compartment_1">
      </Metabolite>
      <Metabolite key="Metabolite_17" name="Ocl_p_RANKL" simulationType="reactions" compartment="Compartment_1">
      </Metabolite>
      <Metabolite key="Metabolite_19" name="Ocy_A" simulationType="reactions" compartment="Compartment_1">
      </Metabolite>
      <Metabolite key="Metabolite_21" name="Ocy_I" simulationType="reactions" compartment="Compartment_1">
      </Metabolite>
      <Metabolite key="Metabolite_23" name="Ocy_I_PTH" simulationType="reactions" compartment="Compartment_1">
      </Metabolite>
      <Metabolite key="Metabolite_25" name="MSC" simulationType="reactions" compartment="Compartment_1">
      </Metabolite>
      <Metabolite key="Metabolite_27" name="LOAD" simulationType="reactions" compartment="Compartment_3">
      </Metabolite>
      <Metabolite key="Metabolite_29" name="MCSF" simulationType="reactions" compartment="Compartment_3">
      </Metabolite>
      <Metabolite key="Metabolite_31" name="Ob_m_PTH" simulationType="reactions" compartment="Compartment_3">
      </Metabolite>
      <Metabolite key="Metabolite_33" name="Ob_p_PTH" simulationType="reactions" compartment="Compartment_3">
      </Metabolite>
      <Metabolite key="Metabolite_35" name="OPG" simulationType="reactions" compartment="Compartment_3">
      </Metabolite>
      <Metabolite key="Metabolite_37" name="OPG_RANKL" simulationType="reactions" compartment="Compartment_3">
      </Metabolite>
      <Metabolite key="Metabolite_39" name="PTH" simulationType="reactions" compartment="Compartment_3">
      </Metabolite>
      <Metabolite key="Metabolite_41" name="RANKL" simulationType="reactions" compartment="Compartment_3">
      </Metabolite>
      <Metabolite key="Metabolite_43" name="Sost" simulationType="reactions" compartment="Compartment_3">
      </Metabolite>
      <Metabolite key="Metabolite_45" name="Tgfb_A" simulationType="reactions" compartment="Compartment_3">
      </Metabolite>
      <Metabolite key="Metabolite_47" name="Tgfb_I" simulationType="reactions" compartment="Compartment_3">
      </Metabolite>
      <Metabolite key="Metabolite_49" name="Wnt_A" simulationType="reactions" compartment="Compartment_3">
      </Metabolite>
      <Metabolite key="Metabolite_51" name="Wnt_I" simulationType="reactions" compartment="Compartment_3">
      </Metabolite>
      <Metabolite key="Metabolite_53" name="Source" simulationType="fixed" compartment="Compartment_3">
      </Metabolite>
      <Metabolite key="Metabolite_55" name="Sink" simulationType="fixed" compartment="Compartment_3">
      </Metabolite>
      <Metabolite key="Metabolite_57" name="X" simulationType="reactions" compartment="Compartment_3">
      </Metabolite>
      <Metabolite key="Metabolite_61" name="Bax" simulationType="reactions" compartment="Compartment_5">
      </Metabolite>
      <Metabolite key="Metabolite_63" name="Bax_Bcl2" simulationType="reactions" compartment="Compartment_5">
      </Metabolite>
      <Metabolite key="Metabolite_65" name="Bcl2" simulationType="reactions" compartment="Compartment_5">
      </Metabolite>
      <Metabolite key="Metabolite_67" name="CREB" simulationType="reactions" compartment="Compartment_5">
      </Metabolite>
      <Metabolite key="Metabolite_69" name="CREB_P" simulationType="reactions" compartment="Compartment_5">
      </Metabolite>
      <Metabolite key="Metabolite_71" name="CREB_Runx2" simulationType="reactions" compartment="Compartment_5">
      </Metabolite>
      <Metabolite key="Metabolite_73" name="Runx2" simulationType="reactions" compartment="Compartment_5">
      </Metabolite>
    </ListOfMetabolites>
    <ListOfModelValues>
      <ModelValue key="ModelValue_0" name="kactCreb" simulationType="fixed">
      </ModelValue>
      <ModelValue key="ModelValue_1" name="kactOcy" simulationType="fixed">
      </ModelValue>
      <ModelValue key="ModelValue_2" name="kactOcyPth" simulationType="fixed">
      </ModelValue>
      <ModelValue key="ModelValue_3" name="kactTgfb" simulationType="fixed">
      </ModelValue>
      <ModelValue key="ModelValue_4" name="kactWnt" simulationType="fixed">
      </ModelValue>
      <ModelValue key="ModelValue_5" name="kactWntPth" simulationType="fixed">
      </ModelValue>
      <ModelValue key="ModelValue_6" name="kbinBaxBcl2" simulationType="fixed">
      </ModelValue>
      <ModelValue key="ModelValue_7" name="kbinCrebRunx2" simulationType="fixed">
      </ModelValue>
      <ModelValue key="ModelValue_8" name="kbinObmPTH" simulationType="fixed">
      </ModelValue>
      <ModelValue key="ModelValue_9" name="kbinObpPTH" simulationType="fixed">
      </ModelValue>
      <ModelValue key="ModelValue_10" name="kbinObpTgfb" simulationType="fixed">
      </ModelValue>
      <ModelValue key="ModelValue_11" name="kbinOclpRANKL" simulationType="fixed">
      </ModelValue>
      <ModelValue key="ModelValue_12" name="kbinOcyPTH" simulationType="fixed">
      </ModelValue>
      <ModelValue key="ModelValue_13" name="kdeathOb" simulationType="fixed">
      </ModelValue>
      <ModelValue key="ModelValue_14" name="kdeathOcl" simulationType="fixed">
      </ModelValue>
      <ModelValue key="ModelValue_15" name="kdeathOclp" simulationType="fixed">
      </ModelValue>
      <ModelValue key="ModelValue_16" name="kdeathOcy" simulationType="fixed">
      </ModelValue>
      <ModelValue key="ModelValue_17" name="kdegBcl2" simulationType="fixed">
      </ModelValue>
      <ModelValue key="ModelValue_18" name="kdegBone" simulationType="fixed">
      </ModelValue>
      <ModelValue key="ModelValue_19" name="kdegMCSF" simulationType="fixed">
      </ModelValue>
      <ModelValue key="ModelValue_20" name="kdegOPG" simulationType="fixed">
      </ModelValue>
      <ModelValue key="ModelValue_21" name="kdegOPGRANKL" simulationType="fixed">
      </ModelValue>
      <ModelValue key="ModelValue_22" name="kdegPTH" simulationType="fixed">
      </ModelValue>
      <ModelValue key="ModelValue_23" name="kdegRANKL" simulationType="fixed">
      </ModelValue>
      <ModelValue key="ModelValue_24" name="kdegRunx2" simulationType="fixed">
      </ModelValue>
      <ModelValue key="ModelValue_25" name="kdegRunx2PTH" simulationType="fixed">
      </ModelValue>
      <ModelValue key="ModelValue_26" name="kdegSost" simulationType="fixed">
      </ModelValue>
      <ModelValue key="ModelValue_27" name="kdegTgfb" simulationType="fixed">
      </ModelValue>
      <ModelValue key="ModelValue_28" name="kdegTgfbPTH" simulationType="fixed">
      </ModelValue>
      <ModelValue key="ModelValue_29" name="kdiffHSC" simulationType="fixed">
      </ModelValue>
      <ModelValue key="ModelValue_30" name="kdiffMSC" simulationType="fixed">
      </ModelValue>
      <ModelValue key="ModelValue_31" name="kdiffObP" simulationType="fixed">
      </ModelValue>
      <ModelValue key="ModelValue_32" name="kdiffObproTgfb" simulationType="fixed">
      </ModelValue>
      <ModelValue key="ModelValue_33" name="kdiffOclP" simulationType="fixed">
      </ModelValue>
      <ModelValue key="ModelValue_34" name="kformBone" simulationType="fixed">
      </ModelValue>
      <ModelValue key="ModelValue_35" name="kinactCreb" simulationType="fixed">
      </ModelValue>
      <ModelValue key="ModelValue_36" name="kinactOcy" simulationType="fixed">
      </ModelValue>
      <ModelValue key="ModelValue_37" name="kinactWnt" simulationType="fixed">
      </ModelValue>
      <ModelValue key="ModelValue_38" name="kinhibRANKL" simulationType="fixed">
      </ModelValue>
      <ModelValue key="ModelValue_39" name="kmatOb" simulationType="fixed">
      </ModelValue>
      <ModelValue key="ModelValue_40" name="kmatObTgfb" simulationType="fixed">
      </ModelValue>
      <ModelValue key="ModelValue_41" name="krelBaxBcl2" simulationType="fixed">
      </ModelValue>
      <ModelValue key="ModelValue_42" name="krelCrebRunx2" simulationType="fixed">
      </ModelValue>
      <ModelValue key="ModelValue_43" name="krelObmPTH" simulationType="fixed">
      </ModelValue>
      <ModelValue key="ModelValue_44" name="krelObpPTH" simulationType="fixed">
      </ModelValue>
      <ModelValue key="ModelValue_45" name="krelObpTgfb" simulationType="fixed">
      </ModelValue>
      <ModelValue key="ModelValue_46" name="krelOclpRANKL" simulationType="fixed">
      </ModelValue>
      <ModelValue key="ModelValue_47" name="krelOcyPTH" simulationType="fixed">
      </ModelValue>
      <ModelValue key="ModelValue_48" name="krelRANKL" simulationType="fixed">
      </ModelValue>
      <ModelValue key="ModelValue_49" name="ksecMCSFbyMSC" simulationType="fixed">
      </ModelValue>
      <ModelValue key="ModelValue_50" name="ksecMCSFbyObm" simulationType="fixed">
      </ModelValue>
      <ModelValue key="ModelValue_51" name="ksecMCSFbyObp" simulationType="fixed">
      </ModelValue>
      <ModelValue key="ModelValue_52" name="ksecMCSFbyObpro" simulationType="fixed">
      </ModelValue>
      <ModelValue key="ModelValue_53" name="ksecOPGbyObm" simulationType="fixed">
      </ModelValue>
      <ModelValue key="ModelValue_54" name="ksecOPGbyObp" simulationType="fixed">
      </ModelValue>
      <ModelValue key="ModelValue_55" name="ksecOPGbyObpPTH" simulationType="fixed">
      </ModelValue>
      <ModelValue key="ModelValue_56" name="ksecRANKLbyMSC" simulationType="fixed">
      </ModelValue>
      <ModelValue key="ModelValue_57" name="ksecRANKLbyObm" simulationType="fixed">
      </ModelValue>
      <ModelValue key="ModelValue_58" name="ksecRANKLbyObmPTH" simulationType="fixed">
      </ModelValue>
      <ModelValue key="ModelValue_59" name="ksecRANKLbyObp" simulationType="fixed">
      </ModelValue>
      <ModelValue key="ModelValue_60" name="ksecRANKLbyObpPTH" simulationType="fixed">
      </ModelValue>
      <ModelValue key="ModelValue_61" name="ksecRANKLbyObpro" simulationType="fixed">
      </ModelValue>
      <ModelValue key="ModelValue_62" name="ksecRANKLbyObpTgfb" simulationType="fixed">
      </ModelValue>
      <ModelValue key="ModelValue_63" name="ksecRANKLbyOcy" simulationType="fixed">
      </ModelValue>
      <ModelValue key="ModelValue_64" name="ksecRANKLbyOcyI" simulationType="fixed">
      </ModelValue>
      <ModelValue key="ModelValue_65" name="ksecSost" simulationType="fixed">
      </ModelValue>
      <ModelValue key="ModelValue_66" name="ksecTgfb" simulationType="fixed">
      </ModelValue>
      <ModelValue key="ModelValue_67" name="ksynBcl2" simulationType="fixed">
      </ModelValue>
      <ModelValue key="ModelValue_68" name="ksynPTH" simulationType="fixed">
      </ModelValue>
      <ModelValue key="ModelValue_69" name="ksynRunx2" simulationType="fixed">
      </ModelValue>
      <ModelValue key="ModelValue_70" name="ksynX" simulationType="fixed">
      </ModelValue>
      <ModelValue key="ModelValue_71" name="kunload" simulationType="fixed">
      </ModelValue>
    </ListOfModelValues>
    <ListOfReactions>
      <Reaction key="Reaction_0" name="Unloading" reversible="false" fast="false">
        <ListOfSubstrates>
          <Substrate metabolite="Metabolite_27" stoichiometry="1"/>
        </ListOfSubstrates>
        <ListOfProducts>
          <Product metabolite="Metabolite_55" stoichiometry="1"/>
        </ListOfProducts>
        <ListOfConstants>
          <Constant key="Parameter_1626" name="kunload" value="0.00035"/>
        </ListOfConstants>
        <KineticLaw function="Function_40">
          <ListOfCallParameters>
            <CallParameter functionParameter="FunctionParameter_246">
              <SourceParameter reference="Metabolite_27"/>
            </CallParameter>
            <CallParameter functionParameter="FunctionParameter_258">
              <SourceParameter reference="Compartment_3"/>
            </CallParameter>
            <CallParameter functionParameter="FunctionParameter_265">
              <SourceParameter reference="ModelValue_71"/>
            </CallParameter>
          </ListOfCallParameters>
        </KineticLaw>
      </Reaction>
      <Reaction key="Reaction_1" name="Osteocyte_activation" reversible="false" fast="false">
        <ListOfSubstrates>
          <Substrate metabolite="Metabolite_21" stoichiometry="1"/>
          <Substrate metabolite="Metabolite_27" stoichiometry="1"/>
        </ListOfSubstrates>
        <ListOfProducts>
          <Product metabolite="Metabolite_19" stoichiometry="1"/>
          <Product metabolite="Metabolite_27" stoichiometry="1"/>
        </ListOfProducts>
        <ListOfConstants>
          <Constant key="Parameter_1627" name="kactOcy" value="0.004"/>
        </ListOfConstants>
        <KineticLaw function="Function_41">
          <ListOfCallParameters>
            <CallParameter functionParameter="FunctionParameter_271">
              <SourceParameter reference="Metabolite_27"/>
            </CallParameter>
            <CallParameter functionParameter="FunctionParameter_272">
              <SourceParameter reference="Metabolite_21"/>
            </CallParameter>
            <CallParameter functionParameter="FunctionParameter_273">
              <SourceParameter reference="Compartment_1"/>
            </CallParameter>
            <CallParameter functionParameter="FunctionParameter_274">
              <SourceParameter reference="Compartment_3"/>
            </CallParameter>
            <CallParameter functionParameter="FunctionParameter_275">
              <SourceParameter reference="ModelValue_1"/>
            </CallParameter>
          </ListOfCallParameters>
        </KineticLaw>
      </Reaction>
      <Reaction key="Reaction_2" name="Osteocyte_activation_by_PTH" reversible="false" fast="false">
        <ListOfSubstrates>
          <Substrate metabolite="Metabolite_23" stoichiometry="1"/>
        </ListOfSubstrates>
        <ListOfProducts>
          <Product metabolite="Metabolite_19" stoichiometry="1"/>
          <Product metabolite="Metabolite_39" stoichiometry="1"/>
        </ListOfProducts>
        <ListOfConstants>
          <Constant key="Parameter_1628" name="kactOcyPth" value="0.08"/>
        </ListOfConstants>
        <KineticLaw function="Function_42">
          <ListOfCallParameters>
            <CallParameter functionParameter="FunctionParameter_254">
              <SourceParameter reference="Metabolite_23"/>
            </CallParameter>
            <CallParameter functionParameter="FunctionParameter_269">
              <SourceParameter reference="Compartment_1"/>
            </CallParameter>
            <CallParameter functionParameter="FunctionParameter_281">
              <SourceParameter reference="ModelValue_2"/>
            </CallParameter>
          </ListOfCallParameters>
        </KineticLaw>
      </Reaction>
      <Reaction key="Reaction_3" name="Osteocyte_inactivation" reversible="false" fast="false">
        <ListOfSubstrates>
          <Substrate metabolite="Metabolite_19" stoichiometry="1"/>
        </ListOfSubstrates>
        <ListOfProducts>
          <Product metabolite="Metabolite_21" stoichiometry="1"/>
        </ListOfProducts>
        <ListOfConstants>
          <Constant key="Parameter_1629" name="kinactOcy" value="2e-005"/>
        </ListOfConstants>
        <KineticLaw function="Function_43">
          <ListOfCallParameters>
            <CallParameter functionParameter="FunctionParameter_285">
              <SourceParameter reference="Metabolite_19"/>
            </CallParameter>
            <CallParameter functionParameter="FunctionParameter_286">
              <SourceParameter reference="Compartment_1"/>
            </CallParameter>
            <CallParameter functionParameter="FunctionParameter_287">
              <SourceParameter reference="ModelValue_36"/>
            </CallParameter>
          </ListOfCallParameters>
        </KineticLaw>
      </Reaction>
      <Reaction key="Reaction_4" name="Ocy_I_bound_by_PTH" reversible="false" fast="false">
        <ListOfSubstrates>
          <Substrate metabolite="Metabolite_21" stoichiometry="1"/>
          <Substrate metabolite="Metabolite_39" stoichiometry="1"/>
        </ListOfSubstrates>
        <ListOfProducts>
          <Product metabolite="Metabolite_23" stoichiometry="1"/>
        </ListOfProducts>
        <ListOfConstants>
          <Constant key="Parameter_1630" name="kbinOcyPTH" value="0.008"/>
        </ListOfConstants>
        <KineticLaw function="Function_44">
          <ListOfCallParameters>
            <CallParameter functionParameter="FunctionParameter_293">
              <SourceParameter reference="Metabolite_21"/>
            </CallParameter>
            <CallParameter functionParameter="FunctionParameter_294">
              <SourceParameter reference="Metabolite_39"/>
            </CallParameter>
            <CallParameter functionParameter="FunctionParameter_295">
              <SourceParameter reference="Compartment_1"/>
            </CallParameter>
            <CallParameter functionParameter="FunctionParameter_296">
              <SourceParameter reference="Compartment_3"/>
            </CallParameter>
            <CallParameter functionParameter="FunctionParameter_297">
              <SourceParameter reference="ModelValue_12"/>
            </CallParameter>
          </ListOfCallParameters>
        </KineticLaw>
      </Reaction>
      <Reaction key="Reaction_5" name="Ocy_I_PTH_release" reversible="false" fast="false">
        <ListOfSubstrates>
          <Substrate metabolite="Metabolite_23" stoichiometry="1"/>
        </ListOfSubstrates>
        <ListOfProducts>
          <Product metabolite="Metabolite_21" stoichiometry="1"/>
          <Product metabolite="Metabolite_39" stoichiometry="1"/>
        </ListOfProducts>
        <ListOfConstants>
          <Constant key="Parameter_1631" name="krelOcyPTH" value="0.005"/>
        </ListOfConstants>
        <KineticLaw function="Function_45">
          <ListOfCallParameters>
            <CallParameter functionParameter="FunctionParameter_291">
              <SourceParameter reference="Metabolite_23"/>
            </CallParameter>
            <CallParameter functionParameter="FunctionParameter_270">
              <SourceParameter reference="Compartment_1"/>
            </CallParameter>
            <CallParameter functionParameter="FunctionParameter_303">
              <SourceParameter reference="ModelValue_47"/>
            </CallParameter>
          </ListOfCallParameters>
        </KineticLaw>
      </Reaction>
      <Reaction key="Reaction_6" name="Ocy_apoptosis" reversible="false" fast="false">
        <ListOfSubstrates>
          <Substrate metabolite="Metabolite_21" stoichiometry="1"/>
        </ListOfSubstrates>
        <ListOfProducts>
          <Product metabolite="Metabolite_55" stoichiometry="1"/>
        </ListOfProducts>
        <ListOfConstants>
          <Constant key="Parameter_1632" name="kdeathOcy" value="1e-008"/>
        </ListOfConstants>
        <KineticLaw function="Function_46">
          <ListOfCallParameters>
            <CallParameter functionParameter="FunctionParameter_307">
              <SourceParameter reference="Metabolite_21"/>
            </CallParameter>
            <CallParameter functionParameter="FunctionParameter_308">
              <SourceParameter reference="Compartment_1"/>
            </CallParameter>
            <CallParameter functionParameter="FunctionParameter_309">
              <SourceParameter reference="ModelValue_16"/>
            </CallParameter>
          </ListOfCallParameters>
        </KineticLaw>
      </Reaction>
      <Reaction key="Reaction_7" name="Sost_secretion" reversible="false" fast="false">
        <ListOfSubstrates>
          <Substrate metabolite="Metabolite_21" stoichiometry="1"/>
        </ListOfSubstrates>
        <ListOfProducts>
          <Product metabolite="Metabolite_21" stoichiometry="1"/>
          <Product metabolite="Metabolite_43" stoichiometry="1"/>
        </ListOfProducts>
        <ListOfConstants>
          <Constant key="Parameter_1633" name="ksecSost" value="0.00075"/>
        </ListOfConstants>
        <KineticLaw function="Function_47">
          <ListOfCallParameters>
            <CallParameter functionParameter="FunctionParameter_313">
              <SourceParameter reference="Metabolite_21"/>
            </CallParameter>
            <CallParameter functionParameter="FunctionParameter_314">
              <SourceParameter reference="Compartment_1"/>
            </CallParameter>
            <CallParameter functionParameter="FunctionParameter_315">
              <SourceParameter reference="ModelValue_65"/>
            </CallParameter>
          </ListOfCallParameters>
        </KineticLaw>
      </Reaction>
      <Reaction key="Reaction_8" name="Sost_degradation" reversible="false" fast="false">
        <ListOfSubstrates>
          <Substrate metabolite="Metabolite_43" stoichiometry="1"/>
        </ListOfSubstrates>
        <ListOfProducts>
          <Product metabolite="Metabolite_55" stoichiometry="1"/>
        </ListOfProducts>
        <ListOfConstants>
          <Constant key="Parameter_1634" name="kdegSost" value="0.004"/>
        </ListOfConstants>
        <KineticLaw function="Function_48">
          <ListOfCallParameters>
            <CallParameter functionParameter="FunctionParameter_319">
              <SourceParameter reference="Metabolite_43"/>
            </CallParameter>
            <CallParameter functionParameter="FunctionParameter_320">
              <SourceParameter reference="Compartment_3"/>
            </CallParameter>
            <CallParameter functionParameter="FunctionParameter_321">
              <SourceParameter reference="ModelValue_26"/>
            </CallParameter>
          </ListOfCallParameters>
        </KineticLaw>
      </Reaction>
      <Reaction key="Reaction_9" name="Wnt_activation" reversible="false" fast="false">
        <ListOfSubstrates>
          <Substrate metabolite="Metabolite_51" stoichiometry="1"/>
        </ListOfSubstrates>
        <ListOfProducts>
          <Product metabolite="Metabolite_49" stoichiometry="1"/>
        </ListOfProducts>
        <ListOfConstants>
          <Constant key="Parameter_1635" name="kactWnt" value="0.03"/>
        </ListOfConstants>
        <KineticLaw function="Function_49">
          <ListOfCallParameters>
            <CallParameter functionParameter="FunctionParameter_325">
              <SourceParameter reference="Metabolite_51"/>
            </CallParameter>
            <CallParameter functionParameter="FunctionParameter_326">
              <SourceParameter reference="Compartment_3"/>
            </CallParameter>
            <CallParameter functionParameter="FunctionParameter_327">
              <SourceParameter reference="ModelValue_4"/>
            </CallParameter>
          </ListOfCallParameters>
        </KineticLaw>
      </Reaction>
      <Reaction key="Reaction_10" name="Wnt_activation_by_PTH" reversible="false" fast="false">
        <ListOfSubstrates>
          <Substrate metabolite="Metabolite_51" stoichiometry="1"/>
          <Substrate metabolite="Metabolite_31" stoichiometry="1"/>
        </ListOfSubstrates>
        <ListOfProducts>
          <Product metabolite="Metabolite_49" stoichiometry="1"/>
          <Product metabolite="Metabolite_31" stoichiometry="1"/>
        </ListOfProducts>
        <ListOfConstants>
          <Constant key="Parameter_1636" name="kactWntPth" value="0.001"/>
        </ListOfConstants>
        <KineticLaw function="Function_50">
          <ListOfCallParameters>
            <CallParameter functionParameter="FunctionParameter_332">
              <SourceParameter reference="Metabolite_31"/>
            </CallParameter>
            <CallParameter functionParameter="FunctionParameter_333">
              <SourceParameter reference="Metabolite_51"/>
            </CallParameter>
            <CallParameter functionParameter="FunctionParameter_334">
              <SourceParameter reference="Compartment_3"/>
            </CallParameter>
            <CallParameter functionParameter="FunctionParameter_335">
              <SourceParameter reference="ModelValue_5"/>
            </CallParameter>
          </ListOfCallParameters>
        </KineticLaw>
      </Reaction>
      <Reaction key="Reaction_11" name="Inactivation_of_Wnt_by_Sost" reversible="false" fast="false">
        <ListOfSubstrates>
          <Substrate metabolite="Metabolite_49" stoichiometry="1"/>
          <Substrate metabolite="Metabolite_43" stoichiometry="1"/>
        </ListOfSubstrates>
        <ListOfProducts>
          <Product metabolite="Metabolite_51" stoichiometry="1"/>
          <Product metabolite="Metabolite_43" stoichiometry="1"/>
        </ListOfProducts>
        <ListOfConstants>
          <Constant key="Parameter_1637" name="kinactWnt" value="0.8"/>
        </ListOfConstants>
        <KineticLaw function="Function_51">
          <ListOfCallParameters>
            <CallParameter functionParameter="FunctionParameter_340">
              <SourceParameter reference="Metabolite_43"/>
            </CallParameter>
            <CallParameter functionParameter="FunctionParameter_341">
              <SourceParameter reference="Metabolite_49"/>
            </CallParameter>
            <CallParameter functionParameter="FunctionParameter_342">
              <SourceParameter reference="Compartment_3"/>
            </CallParameter>
            <CallParameter functionParameter="FunctionParameter_343">
              <SourceParameter reference="ModelValue_37"/>
            </CallParameter>
          </ListOfCallParameters>
        </KineticLaw>
      </Reaction>
      <Reaction key="Reaction_12" name="MSC_differentiation_to_Ob_pro" reversible="false" fast="false">
        <ListOfSubstrates>
          <Substrate metabolite="Metabolite_25" stoichiometry="1"/>
          <Substrate metabolite="Metabolite_49" stoichiometry="1"/>
        </ListOfSubstrates>
        <ListOfProducts>
          <Product metabolite="Metabolite_25" stoichiometry="1"/>
          <Product metabolite="Metabolite_49" stoichiometry="1"/>
          <Product metabolite="Metabolite_11" stoichiometry="1"/>
        </ListOfProducts>
        <ListOfConstants>
          <Constant key="Parameter_1638" name="kdiffMSC" value="0.00065"/>
        </ListOfConstants>
        <KineticLaw function="Function_52">
          <ListOfCallParameters>
            <CallParameter functionParameter="FunctionParameter_349">
              <SourceParameter reference="Metabolite_25"/>
            </CallParameter>
            <CallParameter functionParameter="FunctionParameter_350">
              <SourceParameter reference="Metabolite_49"/>
            </CallParameter>
            <CallParameter functionParameter="FunctionParameter_351">
              <SourceParameter reference="Compartment_1"/>
            </CallParameter>
            <CallParameter functionParameter="FunctionParameter_352">
              <SourceParameter reference="Compartment_3"/>
            </CallParameter>
            <CallParameter functionParameter="FunctionParameter_353">
              <SourceParameter reference="ModelValue_30"/>
            </CallParameter>
          </ListOfCallParameters>
        </KineticLaw>
      </Reaction>
      <Reaction key="Reaction_13" name="Osteoblast_progenitor_differentiation_by_Tgfb" reversible="false" fast="false">
        <ListOfSubstrates>
          <Substrate metabolite="Metabolite_11" stoichiometry="1"/>
          <Substrate metabolite="Metabolite_45" stoichiometry="1"/>
        </ListOfSubstrates>
        <ListOfProducts>
          <Product metabolite="Metabolite_7" stoichiometry="1"/>
          <Product metabolite="Metabolite_45" stoichiometry="1"/>
        </ListOfProducts>
        <ListOfConstants>
          <Constant key="Parameter_1639" name="kdiffObproTgfb" value="0.05"/>
        </ListOfConstants>
        <KineticLaw function="Function_53">
          <ListOfCallParameters>
            <CallParameter functionParameter="FunctionParameter_359">
              <SourceParameter reference="Metabolite_11"/>
            </CallParameter>
            <CallParameter functionParameter="FunctionParameter_360">
              <SourceParameter reference="Metabolite_45"/>
            </CallParameter>
            <CallParameter functionParameter="FunctionParameter_361">
              <SourceParameter reference="Compartment_1"/>
            </CallParameter>
            <CallParameter functionParameter="FunctionParameter_362">
              <SourceParameter reference="Compartment_3"/>
            </CallParameter>
            <CallParameter functionParameter="FunctionParameter_363">
              <SourceParameter reference="ModelValue_32"/>
            </CallParameter>
          </ListOfCallParameters>
        </KineticLaw>
      </Reaction>
      <Reaction key="Reaction_14" name="Ob_precursor_differentiation" reversible="false" fast="false">
        <ListOfSubstrates>
          <Substrate metabolite="Metabolite_7" stoichiometry="1"/>
        </ListOfSubstrates>
        <ListOfProducts>
          <Product metabolite="Metabolite_5" stoichiometry="1"/>
        </ListOfProducts>
        <ListOfConstants>
          <Constant key="Parameter_1640" name="kdiffObP" value="0.0001"/>
        </ListOfConstants>
        <KineticLaw function="Function_54">
          <ListOfCallParameters>
            <CallParameter functionParameter="FunctionParameter_331">
              <SourceParameter reference="Metabolite_7"/>
            </CallParameter>
            <CallParameter functionParameter="FunctionParameter_348">
              <SourceParameter reference="Compartment_1"/>
            </CallParameter>
            <CallParameter functionParameter="FunctionParameter_369">
              <SourceParameter reference="ModelValue_31"/>
            </CallParameter>
          </ListOfCallParameters>
        </KineticLaw>
      </Reaction>
      <Reaction key="Reaction_15" name="Ob_p_binding_by_PTH" reversible="false" fast="false">
        <ListOfSubstrates>
          <Substrate metabolite="Metabolite_7" stoichiometry="1"/>
          <Substrate metabolite="Metabolite_39" stoichiometry="1"/>
        </ListOfSubstrates>
        <ListOfProducts>
          <Product metabolite="Metabolite_33" stoichiometry="1"/>
        </ListOfProducts>
        <ListOfConstants>
          <Constant key="Parameter_1641" name="kbinObpPTH" value="0.0003"/>
        </ListOfConstants>
        <KineticLaw function="Function_55">
          <ListOfCallParameters>
            <CallParameter functionParameter="FunctionParameter_375">
              <SourceParameter reference="Metabolite_7"/>
            </CallParameter>
            <CallParameter functionParameter="FunctionParameter_376">
              <SourceParameter reference="Metabolite_39"/>
            </CallParameter>
            <CallParameter functionParameter="FunctionParameter_377">
              <SourceParameter reference="Compartment_1"/>
            </CallParameter>
            <CallParameter functionParameter="FunctionParameter_378">
              <SourceParameter reference="Compartment_3"/>
            </CallParameter>
            <CallParameter functionParameter="FunctionParameter_379">
              <SourceParameter reference="ModelValue_9"/>
            </CallParameter>
          </ListOfCallParameters>
        </KineticLaw>
      </Reaction>
      <Reaction key="Reaction_16" name="Ob_p_PTH_release" reversible="false" fast="false">
        <ListOfSubstrates>
          <Substrate metabolite="Metabolite_33" stoichiometry="1"/>
        </ListOfSubstrates>
        <ListOfProducts>
          <Product metabolite="Metabolite_7" stoichiometry="1"/>
          <Product metabolite="Metabolite_39" stoichiometry="1"/>
        </ListOfProducts>
        <ListOfConstants>
          <Constant key="Parameter_1642" name="krelObpPTH" value="0.005"/>
        </ListOfConstants>
        <KineticLaw function="Function_56">
          <ListOfCallParameters>
            <CallParameter functionParameter="FunctionParameter_373">
              <SourceParameter reference="Metabolite_33"/>
            </CallParameter>
            <CallParameter functionParameter="FunctionParameter_292">
              <SourceParameter reference="Compartment_3"/>
            </CallParameter>
            <CallParameter functionParameter="FunctionParameter_385">
              <SourceParameter reference="ModelValue_44"/>
            </CallParameter>
          </ListOfCallParameters>
        </KineticLaw>
      </Reaction>
      <Reaction key="Reaction_17" name="Ob_p_Tgfb_binding" reversible="false" fast="false">
        <ListOfSubstrates>
          <Substrate metabolite="Metabolite_7" stoichiometry="1"/>
          <Substrate metabolite="Metabolite_45" stoichiometry="1"/>
        </ListOfSubstrates>
        <ListOfProducts>
          <Product metabolite="Metabolite_9" stoichiometry="1"/>
        </ListOfProducts>
        <ListOfConstants>
          <Constant key="Parameter_1643" name="kbinObpTgfb" value="0.0002"/>
        </ListOfConstants>
        <KineticLaw function="Function_57">
          <ListOfCallParameters>
            <CallParameter functionParameter="FunctionParameter_391">
              <SourceParameter reference="Metabolite_7"/>
            </CallParameter>
            <CallParameter functionParameter="FunctionParameter_392">
              <SourceParameter reference="Metabolite_45"/>
            </CallParameter>
            <CallParameter functionParameter="FunctionParameter_393">
              <SourceParameter reference="Compartment_1"/>
            </CallParameter>
            <CallParameter functionParameter="FunctionParameter_394">
              <SourceParameter reference="Compartment_3"/>
            </CallParameter>
            <CallParameter functionParameter="FunctionParameter_395">
              <SourceParameter reference="ModelValue_10"/>
            </CallParameter>
          </ListOfCallParameters>
        </KineticLaw>
      </Reaction>
      <Reaction key="Reaction_18" name="Ob_p_Tgfb_release" reversible="false" fast="false">
        <ListOfSubstrates>
          <Substrate metabolite="Metabolite_9" stoichiometry="1"/>
        </ListOfSubstrates>
        <ListOfProducts>
          <Product metabolite="Metabolite_7" stoichiometry="1"/>
          <Product metabolite="Metabolite_45" stoichiometry="1"/>
        </ListOfProducts>
        <ListOfConstants>
          <Constant key="Parameter_1644" name="krelObpTgfb" value="0.01"/>
        </ListOfConstants>
        <KineticLaw function="Function_58">
          <ListOfCallParameters>
            <CallParameter functionParameter="FunctionParameter_389">
              <SourceParameter reference="Metabolite_9"/>
            </CallParameter>
            <CallParameter functionParameter="FunctionParameter_262">
              <SourceParameter reference="Compartment_1"/>
            </CallParameter>
            <CallParameter functionParameter="FunctionParameter_401">
              <SourceParameter reference="ModelValue_45"/>
            </CallParameter>
          </ListOfCallParameters>
        </KineticLaw>
      </Reaction>
      <Reaction key="Reaction_19" name="Ob_maturation_to_Ocy" reversible="false" fast="false">
        <ListOfSubstrates>
          <Substrate metabolite="Metabolite_5" stoichiometry="1"/>
        </ListOfSubstrates>
        <ListOfProducts>
          <Product metabolite="Metabolite_21" stoichiometry="1"/>
        </ListOfProducts>
        <ListOfConstants>
          <Constant key="Parameter_1645" name="kmatOb" value="2e-009"/>
        </ListOfConstants>
        <KineticLaw function="Function_59">
          <ListOfCallParameters>
            <CallParameter functionParameter="FunctionParameter_405">
              <SourceParameter reference="Metabolite_5"/>
            </CallParameter>
            <CallParameter functionParameter="FunctionParameter_406">
              <SourceParameter reference="Compartment_1"/>
            </CallParameter>
            <CallParameter functionParameter="FunctionParameter_407">
              <SourceParameter reference="ModelValue_39"/>
            </CallParameter>
          </ListOfCallParameters>
        </KineticLaw>
      </Reaction>
      <Reaction key="Reaction_20" name="Ob_maturation_to_Ocy_by_Tgfb" reversible="false" fast="false">
        <ListOfSubstrates>
          <Substrate metabolite="Metabolite_5" stoichiometry="1"/>
          <Substrate metabolite="Metabolite_45" stoichiometry="1"/>
        </ListOfSubstrates>
        <ListOfProducts>
          <Product metabolite="Metabolite_21" stoichiometry="1"/>
          <Product metabolite="Metabolite_45" stoichiometry="1"/>
        </ListOfProducts>
        <ListOfConstants>
          <Constant key="Parameter_1646" name="kmatObTgfb" value="1e-008"/>
        </ListOfConstants>
        <KineticLaw function="Function_60">
          <ListOfCallParameters>
            <CallParameter functionParameter="FunctionParameter_413">
              <SourceParameter reference="Metabolite_5"/>
            </CallParameter>
            <CallParameter functionParameter="FunctionParameter_414">
              <SourceParameter reference="Metabolite_45"/>
            </CallParameter>
            <CallParameter functionParameter="FunctionParameter_415">
              <SourceParameter reference="Compartment_1"/>
            </CallParameter>
            <CallParameter functionParameter="FunctionParameter_416">
              <SourceParameter reference="Compartment_3"/>
            </CallParameter>
            <CallParameter functionParameter="FunctionParameter_417">
              <SourceParameter reference="ModelValue_40"/>
            </CallParameter>
          </ListOfCallParameters>
        </KineticLaw>
      </Reaction>
      <Reaction key="Reaction_21" name="Ob_m_bound_by_PTH" reversible="false" fast="false">
        <ListOfSubstrates>
          <Substrate metabolite="Metabolite_5" stoichiometry="1"/>
          <Substrate metabolite="Metabolite_39" stoichiometry="1"/>
        </ListOfSubstrates>
        <ListOfProducts>
          <Product metabolite="Metabolite_31" stoichiometry="1"/>
        </ListOfProducts>
        <ListOfConstants>
          <Constant key="Parameter_1647" name="kbinObmPTH" value="0.02"/>
        </ListOfConstants>
        <KineticLaw function="Function_61">
          <ListOfCallParameters>
            <CallParameter functionParameter="FunctionParameter_423">
              <SourceParameter reference="Metabolite_5"/>
            </CallParameter>
            <CallParameter functionParameter="FunctionParameter_424">
              <SourceParameter reference="Metabolite_39"/>
            </CallParameter>
            <CallParameter functionParameter="FunctionParameter_425">
              <SourceParameter reference="Compartment_1"/>
            </CallParameter>
            <CallParameter functionParameter="FunctionParameter_426">
              <SourceParameter reference="Compartment_3"/>
            </CallParameter>
            <CallParameter functionParameter="FunctionParameter_427">
              <SourceParameter reference="ModelValue_8"/>
            </CallParameter>
          </ListOfCallParameters>
        </KineticLaw>
      </Reaction>
      <Reaction key="Reaction_22" name="Ob_m_PTH_release" reversible="false" fast="false">
        <ListOfSubstrates>
          <Substrate metabolite="Metabolite_31" stoichiometry="1"/>
        </ListOfSubstrates>
        <ListOfProducts>
          <Product metabolite="Metabolite_5" stoichiometry="1"/>
          <Product metabolite="Metabolite_39" stoichiometry="1"/>
        </ListOfProducts>
        <ListOfConstants>
          <Constant key="Parameter_1648" name="krelObmPTH" value="0.005"/>
        </ListOfConstants>
        <KineticLaw function="Function_62">
          <ListOfCallParameters>
            <CallParameter functionParameter="FunctionParameter_411">
              <SourceParameter reference="Metabolite_31"/>
            </CallParameter>
            <CallParameter functionParameter="FunctionParameter_412">
              <SourceParameter reference="Compartment_3"/>
            </CallParameter>
            <CallParameter functionParameter="FunctionParameter_433">
              <SourceParameter reference="ModelValue_43"/>
            </CallParameter>
          </ListOfCallParameters>
        </KineticLaw>
      </Reaction>
      <Reaction key="Reaction_23" name="Ob_m_apoptosis" reversible="false" fast="false">
        <ListOfSubstrates>
          <Substrate metabolite="Metabolite_5" stoichiometry="1"/>
          <Substrate metabolite="Metabolite_61" stoichiometry="1"/>
        </ListOfSubstrates>
        <ListOfProducts>
          <Product metabolite="Metabolite_61" stoichiometry="1"/>
        </ListOfProducts>
        <ListOfConstants>
          <Constant key="Parameter_1649" name="kdeathOb" value="0.00024"/>
        </ListOfConstants>
        <KineticLaw function="Function_63">
          <ListOfCallParameters>
            <CallParameter functionParameter="FunctionParameter_439">
              <SourceParameter reference="Metabolite_61"/>
            </CallParameter>
            <CallParameter functionParameter="FunctionParameter_440">
              <SourceParameter reference="Metabolite_5"/>
            </CallParameter>
            <CallParameter functionParameter="FunctionParameter_441">
              <SourceParameter reference="Compartment_1"/>
            </CallParameter>
            <CallParameter functionParameter="FunctionParameter_442">
              <SourceParameter reference="ModelValue_13"/>
            </CallParameter>
            <CallParameter functionParameter="FunctionParameter_443">
              <SourceParameter reference="Compartment_5"/>
            </CallParameter>
          </ListOfCallParameters>
        </KineticLaw>
      </Reaction>
      <Reaction key="Reaction_24" name="Ob_m_PTH_apoptosis" reversible="false" fast="false">
        <ListOfSubstrates>
          <Substrate metabolite="Metabolite_31" stoichiometry="1"/>
          <Substrate metabolite="Metabolite_61" stoichiometry="1"/>
        </ListOfSubstrates>
        <ListOfProducts>
          <Product metabolite="Metabolite_61" stoichiometry="1"/>
          <Product metabolite="Metabolite_39" stoichiometry="1"/>
        </ListOfProducts>
        <ListOfConstants>
          <Constant key="Parameter_1650" name="kdeathOb" value="0.00024"/>
        </ListOfConstants>
        <KineticLaw function="Function_64">
          <ListOfCallParameters>
            <CallParameter functionParameter="FunctionParameter_449">
              <SourceParameter reference="Metabolite_61"/>
            </CallParameter>
            <CallParameter functionParameter="FunctionParameter_450">
              <SourceParameter reference="Metabolite_31"/>
            </CallParameter>
            <CallParameter functionParameter="FunctionParameter_451">
              <SourceParameter reference="Compartment_3"/>
            </CallParameter>
            <CallParameter functionParameter="FunctionParameter_452">
              <SourceParameter reference="ModelValue_13"/>
            </CallParameter>
            <CallParameter functionParameter="FunctionParameter_453">
              <SourceParameter reference="Compartment_5"/>
            </CallParameter>
          </ListOfCallParameters>
        </KineticLaw>
      </Reaction>
      <Reaction key="Reaction_25" name="HSC_differentiation_to_Ocl_p" reversible="false" fast="false">
        <ListOfSubstrates>
          <Substrate metabolite="Metabolite_3" stoichiometry="1"/>
          <Substrate metabolite="Metabolite_29" stoichiometry="1"/>
        </ListOfSubstrates>
        <ListOfProducts>
          <Product metabolite="Metabolite_3" stoichiometry="1"/>
          <Product metabolite="Metabolite_29" stoichiometry="1"/>
          <Product metabolite="Metabolite_15" stoichiometry="1"/>
        </ListOfProducts>
        <ListOfConstants>
          <Constant key="Parameter_1651" name="kdiffHSC" value="5.5e-005"/>
        </ListOfConstants>
        <KineticLaw function="Function_65">
          <ListOfCallParameters>
            <CallParameter functionParameter="FunctionParameter_459">
              <SourceParameter reference="Metabolite_3"/>
            </CallParameter>
            <CallParameter functionParameter="FunctionParameter_460">
              <SourceParameter reference="Metabolite_29"/>
            </CallParameter>
            <CallParameter functionParameter="FunctionParameter_461">
              <SourceParameter reference="Compartment_1"/>
            </CallParameter>
            <CallParameter functionParameter="FunctionParameter_462">
              <SourceParameter reference="Compartment_3"/>
            </CallParameter>
            <CallParameter functionParameter="FunctionParameter_463">
              <SourceParameter reference="ModelValue_29"/>
            </CallParameter>
          </ListOfCallParameters>
        </KineticLaw>
      </Reaction>
      <Reaction key="Reaction_26" name="Ocl_p_apoptosis" reversible="false" fast="false">
        <ListOfSubstrates>
          <Substrate metabolite="Metabolite_15" stoichiometry="1"/>
        </ListOfSubstrates>
        <ListOfProducts>
          <Product metabolite="Metabolite_55" stoichiometry="1"/>
        </ListOfProducts>
        <ListOfConstants>
          <Constant key="Parameter_1652" name="kdeathOclp" value="1e-005"/>
        </ListOfConstants>
        <KineticLaw function="Function_66">
          <ListOfCallParameters>
            <CallParameter functionParameter="FunctionParameter_264">
              <SourceParameter reference="Metabolite_15"/>
            </CallParameter>
            <CallParameter functionParameter="FunctionParameter_438">
              <SourceParameter reference="Compartment_1"/>
            </CallParameter>
            <CallParameter functionParameter="FunctionParameter_469">
              <SourceParameter reference="ModelValue_15"/>
            </CallParameter>
          </ListOfCallParameters>
        </KineticLaw>
      </Reaction>
      <Reaction key="Reaction_27" name="Ocl_p_RANKL_binding" reversible="false" fast="false">
        <ListOfSubstrates>
          <Substrate metabolite="Metabolite_41" stoichiometry="1"/>
          <Substrate metabolite="Metabolite_15" stoichiometry="1"/>
        </ListOfSubstrates>
        <ListOfProducts>
          <Product metabolite="Metabolite_17" stoichiometry="1"/>
        </ListOfProducts>
        <ListOfConstants>
          <Constant key="Parameter_1653" name="kbinOclpRANKL" value="0.001"/>
        </ListOfConstants>
        <KineticLaw function="Function_67">
          <ListOfCallParameters>
            <CallParameter functionParameter="FunctionParameter_475">
              <SourceParameter reference="Metabolite_15"/>
            </CallParameter>
            <CallParameter functionParameter="FunctionParameter_476">
              <SourceParameter reference="Metabolite_41"/>
            </CallParameter>
            <CallParameter functionParameter="FunctionParameter_477">
              <SourceParameter reference="Compartment_1"/>
            </CallParameter>
            <CallParameter functionParameter="FunctionParameter_478">
              <SourceParameter reference="Compartment_3"/>
            </CallParameter>
            <CallParameter functionParameter="FunctionParameter_479">
              <SourceParameter reference="ModelValue_11"/>
            </CallParameter>
          </ListOfCallParameters>
        </KineticLaw>
      </Reaction>
      <Reaction key="Reaction_28" name="Ocl_p_RANKL_release" reversible="false" fast="false">
        <ListOfSubstrates>
          <Substrate metabolite="Metabolite_17" stoichiometry="1"/>
        </ListOfSubstrates>
        <ListOfProducts>
          <Product metabolite="Metabolite_15" stoichiometry="1"/>
          <Product metabolite="Metabolite_41" stoichiometry="1"/>
        </ListOfProducts>
        <ListOfConstants>
          <Constant key="Parameter_1656" name="krelOclpRANKL" value="0.001"/>
        </ListOfConstants>
        <KineticLaw function="Function_68">
          <ListOfCallParameters>
            <CallParameter functionParameter="FunctionParameter_473">
              <SourceParameter reference="Metabolite_17"/>
            </CallParameter>
            <CallParameter functionParameter="FunctionParameter_390">
              <SourceParameter reference="Compartment_1"/>
            </CallParameter>
            <CallParameter functionParameter="FunctionParameter_485">
              <SourceParameter reference="ModelValue_46"/>
            </CallParameter>
          </ListOfCallParameters>
        </KineticLaw>
      </Reaction>
      <Reaction key="Reaction_29" name="Osteoclast_precursor_differentiation" reversible="false" fast="false">
        <ListOfSubstrates>
          <Substrate metabolite="Metabolite_17" stoichiometry="1"/>
        </ListOfSubstrates>
        <ListOfProducts>
          <Product metabolite="Metabolite_13" stoichiometry="1"/>
        </ListOfProducts>
        <ListOfConstants>
          <Constant key="Parameter_1655" name="kdiffOclP" value="8e-005"/>
        </ListOfConstants>
        <KineticLaw function="Function_69">
          <ListOfCallParameters>
            <CallParameter functionParameter="FunctionParameter_489">
              <SourceParameter reference="Metabolite_17"/>
            </CallParameter>
            <CallParameter functionParameter="FunctionParameter_490">
              <SourceParameter reference="Compartment_1"/>
            </CallParameter>
            <CallParameter functionParameter="FunctionParameter_491">
              <SourceParameter reference="ModelValue_33"/>
            </CallParameter>
          </ListOfCallParameters>
        </KineticLaw>
      </Reaction>
      <Reaction key="Reaction_30" name="RANKL_inhibition" reversible="false" fast="false">
        <ListOfSubstrates>
          <Substrate metabolite="Metabolite_35" stoichiometry="1"/>
          <Substrate metabolite="Metabolite_41" stoichiometry="1"/>
        </ListOfSubstrates>
        <ListOfProducts>
          <Product metabolite="Metabolite_37" stoichiometry="1"/>
        </ListOfProducts>
        <ListOfConstants>
          <Constant key="Parameter_1657" name="kinhibRANKL" value="0.001"/>
        </ListOfConstants>
        <KineticLaw function="Function_70">
          <ListOfCallParameters>
            <CallParameter functionParameter="FunctionParameter_496">
              <SourceParameter reference="Metabolite_35"/>
            </CallParameter>
            <CallParameter functionParameter="FunctionParameter_497">
              <SourceParameter reference="Metabolite_41"/>
            </CallParameter>
            <CallParameter functionParameter="FunctionParameter_498">
              <SourceParameter reference="Compartment_3"/>
            </CallParameter>
            <CallParameter functionParameter="FunctionParameter_499">
              <SourceParameter reference="ModelValue_38"/>
            </CallParameter>
          </ListOfCallParameters>
        </KineticLaw>
      </Reaction>
      <Reaction key="Reaction_31" name="OPG_RANKL_dissociation" reversible="false" fast="false">
        <ListOfSubstrates>
          <Substrate metabolite="Metabolite_37" stoichiometry="1"/>
        </ListOfSubstrates>
        <ListOfProducts>
          <Product metabolite="Metabolite_35" stoichiometry="1"/>
          <Product metabolite="Metabolite_41" stoichiometry="1"/>
        </ListOfProducts>
        <ListOfConstants>
          <Constant key="Parameter_1654" name="krelRANKL" value="0.001"/>
        </ListOfConstants>
        <KineticLaw function="Function_71">
          <ListOfCallParameters>
            <CallParameter functionParameter="FunctionParameter_474">
              <SourceParameter reference="Metabolite_37"/>
            </CallParameter>
            <CallParameter functionParameter="FunctionParameter_504">
              <SourceParameter reference="Compartment_3"/>
            </CallParameter>
            <CallParameter functionParameter="FunctionParameter_505">
              <SourceParameter reference="ModelValue_48"/>
            </CallParameter>
          </ListOfCallParameters>
        </KineticLaw>
      </Reaction>
      <Reaction key="Reaction_32" name="OPG_RANKL_degradation" reversible="false" fast="false">
        <ListOfSubstrates>
          <Substrate metabolite="Metabolite_37" stoichiometry="1"/>
        </ListOfSubstrates>
        <ListOfProducts>
          <Product metabolite="Metabolite_55" stoichiometry="1"/>
        </ListOfProducts>
        <ListOfConstants>
          <Constant key="Parameter_1658" name="kdegOPGRANKL" value="1e-005"/>
        </ListOfConstants>
        <KineticLaw function="Function_72">
          <ListOfCallParameters>
            <CallParameter functionParameter="FunctionParameter_509">
              <SourceParameter reference="Metabolite_37"/>
            </CallParameter>
            <CallParameter functionParameter="FunctionParameter_510">
              <SourceParameter reference="Compartment_3"/>
            </CallParameter>
            <CallParameter functionParameter="FunctionParameter_511">
              <SourceParameter reference="ModelValue_21"/>
            </CallParameter>
          </ListOfCallParameters>
        </KineticLaw>
      </Reaction>
      <Reaction key="Reaction_33" name="Osteoclast_apoptosis" reversible="false" fast="false">
        <ListOfSubstrates>
          <Substrate metabolite="Metabolite_13" stoichiometry="1"/>
        </ListOfSubstrates>
        <ListOfProducts>
          <Product metabolite="Metabolite_55" stoichiometry="1"/>
        </ListOfProducts>
        <ListOfConstants>
          <Constant key="Parameter_1659" name="kdeathOcl" value="6.5e-005"/>
        </ListOfConstants>
        <KineticLaw function="Function_73">
          <ListOfCallParameters>
            <CallParameter functionParameter="FunctionParameter_515">
              <SourceParameter reference="Metabolite_13"/>
            </CallParameter>
            <CallParameter functionParameter="FunctionParameter_516">
              <SourceParameter reference="Compartment_1"/>
            </CallParameter>
            <CallParameter functionParameter="FunctionParameter_517">
              <SourceParameter reference="ModelValue_14"/>
            </CallParameter>
          </ListOfCallParameters>
        </KineticLaw>
      </Reaction>
      <Reaction key="Reaction_34" name="RANKL_degradation" reversible="false" fast="false">
        <ListOfSubstrates>
          <Substrate metabolite="Metabolite_41" stoichiometry="1"/>
        </ListOfSubstrates>
        <ListOfProducts>
          <Product metabolite="Metabolite_55" stoichiometry="1"/>
        </ListOfProducts>
        <ListOfConstants>
          <Constant key="Parameter_1660" name="kdegRANKL" value="3e-005"/>
        </ListOfConstants>
        <KineticLaw function="Function_74">
          <ListOfCallParameters>
            <CallParameter functionParameter="FunctionParameter_521">
              <SourceParameter reference="Metabolite_41"/>
            </CallParameter>
            <CallParameter functionParameter="FunctionParameter_522">
              <SourceParameter reference="Compartment_3"/>
            </CallParameter>
            <CallParameter functionParameter="FunctionParameter_523">
              <SourceParameter reference="ModelValue_23"/>
            </CallParameter>
          </ListOfCallParameters>
        </KineticLaw>
      </Reaction>
      <Reaction key="Reaction_35" name="OPG_degradation" reversible="false" fast="false">
        <ListOfSubstrates>
          <Substrate metabolite="Metabolite_35" stoichiometry="1"/>
        </ListOfSubstrates>
        <ListOfProducts>
          <Product metabolite="Metabolite_55" stoichiometry="1"/>
        </ListOfProducts>
        <ListOfConstants>
          <Constant key="Parameter_1661" name="kdegOPG" value="4e-006"/>
        </ListOfConstants>
        <KineticLaw function="Function_75">
          <ListOfCallParameters>
            <CallParameter functionParameter="FunctionParameter_527">
              <SourceParameter reference="Metabolite_35"/>
            </CallParameter>
            <CallParameter functionParameter="FunctionParameter_528">
              <SourceParameter reference="Compartment_3"/>
            </CallParameter>
            <CallParameter functionParameter="FunctionParameter_529">
              <SourceParameter reference="ModelValue_20"/>
            </CallParameter>
          </ListOfCallParameters>
        </KineticLaw>
      </Reaction>
      <Reaction key="Reaction_36" name="MCSF_secretion_by_MSC" reversible="false" fast="false">
        <ListOfSubstrates>
          <Substrate metabolite="Metabolite_25" stoichiometry="1"/>
        </ListOfSubstrates>
        <ListOfProducts>
          <Product metabolite="Metabolite_25" stoichiometry="1"/>
          <Product metabolite="Metabolite_29" stoichiometry="1"/>
        </ListOfProducts>
        <ListOfConstants>
          <Constant key="Parameter_1662" name="ksecMCSFbyMSC" value="1e-005"/>
        </ListOfConstants>
        <KineticLaw function="Function_76">
          <ListOfCallParameters>
            <CallParameter functionParameter="FunctionParameter_533">
              <SourceParameter reference="Metabolite_25"/>
            </CallParameter>
            <CallParameter functionParameter="FunctionParameter_534">
              <SourceParameter reference="Compartment_1"/>
            </CallParameter>
            <CallParameter functionParameter="FunctionParameter_535">
              <SourceParameter reference="ModelValue_49"/>
            </CallParameter>
          </ListOfCallParameters>
        </KineticLaw>
      </Reaction>
      <Reaction key="Reaction_37" name="MCSF_secretion_by_Ob_pro" reversible="false" fast="false">
        <ListOfSubstrates>
          <Substrate metabolite="Metabolite_11" stoichiometry="1"/>
        </ListOfSubstrates>
        <ListOfProducts>
          <Product metabolite="Metabolite_11" stoichiometry="1"/>
          <Product metabolite="Metabolite_29" stoichiometry="1"/>
        </ListOfProducts>
        <ListOfConstants>
          <Constant key="Parameter_1663" name="ksecMCSFbyObpro" value="1e-005"/>
        </ListOfConstants>
        <KineticLaw function="Function_77">
          <ListOfCallParameters>
            <CallParameter functionParameter="FunctionParameter_539">
              <SourceParameter reference="Metabolite_11"/>
            </CallParameter>
            <CallParameter functionParameter="FunctionParameter_540">
              <SourceParameter reference="Compartment_1"/>
            </CallParameter>
            <CallParameter functionParameter="FunctionParameter_541">
              <SourceParameter reference="ModelValue_52"/>
            </CallParameter>
          </ListOfCallParameters>
        </KineticLaw>
      </Reaction>
      <Reaction key="Reaction_38" name="MCSF_secretion_by_Ob_p" reversible="false" fast="false">
        <ListOfSubstrates>
          <Substrate metabolite="Metabolite_7" stoichiometry="1"/>
        </ListOfSubstrates>
        <ListOfProducts>
          <Product metabolite="Metabolite_7" stoichiometry="1"/>
          <Product metabolite="Metabolite_29" stoichiometry="1"/>
        </ListOfProducts>
        <ListOfConstants>
          <Constant key="Parameter_1664" name="ksecMCSFbyObp" value="1e-005"/>
        </ListOfConstants>
        <KineticLaw function="Function_78">
          <ListOfCallParameters>
            <CallParameter functionParameter="FunctionParameter_545">
              <SourceParameter reference="Metabolite_7"/>
            </CallParameter>
            <CallParameter functionParameter="FunctionParameter_546">
              <SourceParameter reference="Compartment_1"/>
            </CallParameter>
            <CallParameter functionParameter="FunctionParameter_547">
              <SourceParameter reference="ModelValue_51"/>
            </CallParameter>
          </ListOfCallParameters>
        </KineticLaw>
      </Reaction>
      <Reaction key="Reaction_39" name="MCSF_secretion_by_Ob_p_PTH" reversible="false" fast="false">
        <ListOfSubstrates>
          <Substrate metabolite="Metabolite_33" stoichiometry="1"/>
        </ListOfSubstrates>
        <ListOfProducts>
          <Product metabolite="Metabolite_33" stoichiometry="1"/>
          <Product metabolite="Metabolite_29" stoichiometry="1"/>
        </ListOfProducts>
        <ListOfConstants>
          <Constant key="Parameter_1665" name="ksecMCSFbyObp" value="1e-005"/>
        </ListOfConstants>
        <KineticLaw function="Function_79">
          <ListOfCallParameters>
            <CallParameter functionParameter="FunctionParameter_551">
              <SourceParameter reference="Metabolite_33"/>
            </CallParameter>
            <CallParameter functionParameter="FunctionParameter_552">
              <SourceParameter reference="Compartment_3"/>
            </CallParameter>
            <CallParameter functionParameter="FunctionParameter_553">
              <SourceParameter reference="ModelValue_51"/>
            </CallParameter>
          </ListOfCallParameters>
        </KineticLaw>
      </Reaction>
      <Reaction key="Reaction_40" name="MCSF_secretion_by_Ob_m" reversible="false" fast="false">
        <ListOfSubstrates>
          <Substrate metabolite="Metabolite_5" stoichiometry="1"/>
        </ListOfSubstrates>
        <ListOfProducts>
          <Product metabolite="Metabolite_5" stoichiometry="1"/>
          <Product metabolite="Metabolite_29" stoichiometry="1"/>
        </ListOfProducts>
        <ListOfConstants>
          <Constant key="Parameter_1666" name="ksecMCSFbyObm" value="1e-005"/>
        </ListOfConstants>
        <KineticLaw function="Function_80">
          <ListOfCallParameters>
            <CallParameter functionParameter="FunctionParameter_557">
              <SourceParameter reference="Metabolite_5"/>
            </CallParameter>
            <CallParameter functionParameter="FunctionParameter_558">
              <SourceParameter reference="Compartment_1"/>
            </CallParameter>
            <CallParameter functionParameter="FunctionParameter_559">
              <SourceParameter reference="ModelValue_50"/>
            </CallParameter>
          </ListOfCallParameters>
        </KineticLaw>
      </Reaction>
      <Reaction key="Reaction_41" name="MCSF_secretion_by_Ob_m_PTH" reversible="false" fast="false">
        <ListOfSubstrates>
          <Substrate metabolite="Metabolite_31" stoichiometry="1"/>
        </ListOfSubstrates>
        <ListOfProducts>
          <Product metabolite="Metabolite_31" stoichiometry="1"/>
          <Product metabolite="Metabolite_29" stoichiometry="1"/>
        </ListOfProducts>
        <ListOfConstants>
          <Constant key="Parameter_1667" name="ksecMCSFbyObm" value="1e-005"/>
        </ListOfConstants>
        <KineticLaw function="Function_81">
          <ListOfCallParameters>
            <CallParameter functionParameter="FunctionParameter_563">
              <SourceParameter reference="Metabolite_31"/>
            </CallParameter>
            <CallParameter functionParameter="FunctionParameter_564">
              <SourceParameter reference="Compartment_3"/>
            </CallParameter>
            <CallParameter functionParameter="FunctionParameter_565">
              <SourceParameter reference="ModelValue_50"/>
            </CallParameter>
          </ListOfCallParameters>
        </KineticLaw>
      </Reaction>
      <Reaction key="Reaction_42" name="MCSF_degradation" reversible="false" fast="false">
        <ListOfSubstrates>
          <Substrate metabolite="Metabolite_29" stoichiometry="1"/>
        </ListOfSubstrates>
        <ListOfProducts>
          <Product metabolite="Metabolite_55" stoichiometry="1"/>
        </ListOfProducts>
        <ListOfConstants>
          <Constant key="Parameter_1668" name="kdegMCSF" value="0.0001"/>
        </ListOfConstants>
        <KineticLaw function="Function_82">
          <ListOfCallParameters>
            <CallParameter functionParameter="FunctionParameter_569">
              <SourceParameter reference="Metabolite_29"/>
            </CallParameter>
            <CallParameter functionParameter="FunctionParameter_570">
              <SourceParameter reference="Compartment_3"/>
            </CallParameter>
            <CallParameter functionParameter="FunctionParameter_571">
              <SourceParameter reference="ModelValue_19"/>
            </CallParameter>
          </ListOfCallParameters>
        </KineticLaw>
      </Reaction>
      <Reaction key="Reaction_43" name="OPG_secretion_by_Ob_p" reversible="false" fast="false">
        <ListOfSubstrates>
          <Substrate metabolite="Metabolite_7" stoichiometry="1"/>
        </ListOfSubstrates>
        <ListOfProducts>
          <Product metabolite="Metabolite_7" stoichiometry="1"/>
          <Product metabolite="Metabolite_35" stoichiometry="1"/>
        </ListOfProducts>
        <ListOfConstants>
          <Constant key="Parameter_1669" name="ksecOPGbyObp" value="2e-006"/>
        </ListOfConstants>
        <KineticLaw function="Function_83">
          <ListOfCallParameters>
            <CallParameter functionParameter="FunctionParameter_575">
              <SourceParameter reference="Metabolite_7"/>
            </CallParameter>
            <CallParameter functionParameter="FunctionParameter_576">
              <SourceParameter reference="Compartment_1"/>
            </CallParameter>
            <CallParameter functionParameter="FunctionParameter_577">
              <SourceParameter reference="ModelValue_54"/>
            </CallParameter>
          </ListOfCallParameters>
        </KineticLaw>
      </Reaction>
      <Reaction key="Reaction_44" name="OPG_secretion_by_Ob_p_PTH" reversible="false" fast="false">
        <ListOfSubstrates>
          <Substrate metabolite="Metabolite_33" stoichiometry="1"/>
        </ListOfSubstrates>
        <ListOfProducts>
          <Product metabolite="Metabolite_33" stoichiometry="1"/>
          <Product metabolite="Metabolite_35" stoichiometry="1"/>
        </ListOfProducts>
        <ListOfConstants>
          <Constant key="Parameter_1670" name="ksecOPGbyObpPTH" value="1e-006"/>
        </ListOfConstants>
        <KineticLaw function="Function_84">
          <ListOfCallParameters>
            <CallParameter functionParameter="FunctionParameter_581">
              <SourceParameter reference="Metabolite_33"/>
            </CallParameter>
            <CallParameter functionParameter="FunctionParameter_582">
              <SourceParameter reference="Compartment_3"/>
            </CallParameter>
            <CallParameter functionParameter="FunctionParameter_583">
              <SourceParameter reference="ModelValue_55"/>
            </CallParameter>
          </ListOfCallParameters>
        </KineticLaw>
      </Reaction>
      <Reaction key="Reaction_45" name="OPG_secretion_by_Ob_m" reversible="false" fast="false">
        <ListOfSubstrates>
          <Substrate metabolite="Metabolite_5" stoichiometry="1"/>
        </ListOfSubstrates>
        <ListOfProducts>
          <Product metabolite="Metabolite_5" stoichiometry="1"/>
          <Product metabolite="Metabolite_35" stoichiometry="1"/>
        </ListOfProducts>
        <ListOfConstants>
          <Constant key="Parameter_1671" name="ksecOPGbyObm" value="1e-005"/>
        </ListOfConstants>
        <KineticLaw function="Function_85">
          <ListOfCallParameters>
            <CallParameter functionParameter="FunctionParameter_587">
              <SourceParameter reference="Metabolite_5"/>
            </CallParameter>
            <CallParameter functionParameter="FunctionParameter_588">
              <SourceParameter reference="Compartment_1"/>
            </CallParameter>
            <CallParameter functionParameter="FunctionParameter_589">
              <SourceParameter reference="ModelValue_53"/>
            </CallParameter>
          </ListOfCallParameters>
        </KineticLaw>
      </Reaction>
      <Reaction key="Reaction_46" name="RANKL_secretion_by_Ocy_A" reversible="false" fast="false">
        <ListOfSubstrates>
          <Substrate metabolite="Metabolite_19" stoichiometry="1"/>
        </ListOfSubstrates>
        <ListOfProducts>
          <Product metabolite="Metabolite_19" stoichiometry="1"/>
          <Product metabolite="Metabolite_41" stoichiometry="1"/>
        </ListOfProducts>
        <ListOfConstants>
          <Constant key="Parameter_1672" name="ksecRANKLbyOcy" value="1e-006"/>
        </ListOfConstants>
        <KineticLaw function="Function_86">
          <ListOfCallParameters>
            <CallParameter functionParameter="FunctionParameter_593">
              <SourceParameter reference="Metabolite_19"/>
            </CallParameter>
            <CallParameter functionParameter="FunctionParameter_594">
              <SourceParameter reference="Compartment_1"/>
            </CallParameter>
            <CallParameter functionParameter="FunctionParameter_595">
              <SourceParameter reference="ModelValue_63"/>
            </CallParameter>
          </ListOfCallParameters>
        </KineticLaw>
      </Reaction>
      <Reaction key="Reaction_47" name="RANKL_secretion_by_Ocy_I" reversible="false" fast="false">
        <ListOfSubstrates>
          <Substrate metabolite="Metabolite_21" stoichiometry="1"/>
        </ListOfSubstrates>
        <ListOfProducts>
          <Product metabolite="Metabolite_21" stoichiometry="1"/>
          <Product metabolite="Metabolite_41" stoichiometry="1"/>
        </ListOfProducts>
        <ListOfConstants>
          <Constant key="Parameter_1673" name="ksecRANKLbyOcyI" value="1e-007"/>
        </ListOfConstants>
        <KineticLaw function="Function_87">
          <ListOfCallParameters>
            <CallParameter functionParameter="FunctionParameter_599">
              <SourceParameter reference="Metabolite_21"/>
            </CallParameter>
            <CallParameter functionParameter="FunctionParameter_600">
              <SourceParameter reference="Compartment_1"/>
            </CallParameter>
            <CallParameter functionParameter="FunctionParameter_601">
              <SourceParameter reference="ModelValue_64"/>
            </CallParameter>
          </ListOfCallParameters>
        </KineticLaw>
      </Reaction>
      <Reaction key="Reaction_48" name="RANKL_secretion_by_MSCs" reversible="false" fast="false">
        <ListOfSubstrates>
          <Substrate metabolite="Metabolite_25" stoichiometry="1"/>
        </ListOfSubstrates>
        <ListOfProducts>
          <Product metabolite="Metabolite_25" stoichiometry="1"/>
          <Product metabolite="Metabolite_41" stoichiometry="1"/>
        </ListOfProducts>
        <ListOfConstants>
          <Constant key="Parameter_1679" name="ksecRANKLbyMSC" value="1e-006"/>
        </ListOfConstants>
        <KineticLaw function="Function_88">
          <ListOfCallParameters>
            <CallParameter functionParameter="FunctionParameter_605">
              <SourceParameter reference="Metabolite_25"/>
            </CallParameter>
            <CallParameter functionParameter="FunctionParameter_606">
              <SourceParameter reference="Compartment_1"/>
            </CallParameter>
            <CallParameter functionParameter="FunctionParameter_607">
              <SourceParameter reference="ModelValue_56"/>
            </CallParameter>
          </ListOfCallParameters>
        </KineticLaw>
      </Reaction>
      <Reaction key="Reaction_49" name="RANKL_secretion_by_Ob_p" reversible="false" fast="false">
        <ListOfSubstrates>
          <Substrate metabolite="Metabolite_7" stoichiometry="1"/>
        </ListOfSubstrates>
        <ListOfProducts>
          <Product metabolite="Metabolite_7" stoichiometry="1"/>
          <Product metabolite="Metabolite_41" stoichiometry="1"/>
        </ListOfProducts>
        <ListOfConstants>
          <Constant key="Parameter_1678" name="ksecRANKLbyObp" value="3e-006"/>
        </ListOfConstants>
        <KineticLaw function="Function_89">
          <ListOfCallParameters>
            <CallParameter functionParameter="FunctionParameter_611">
              <SourceParameter reference="Metabolite_7"/>
            </CallParameter>
            <CallParameter functionParameter="FunctionParameter_612">
              <SourceParameter reference="Compartment_1"/>
            </CallParameter>
            <CallParameter functionParameter="FunctionParameter_613">
              <SourceParameter reference="ModelValue_59"/>
            </CallParameter>
          </ListOfCallParameters>
        </KineticLaw>
      </Reaction>
      <Reaction key="Reaction_50" name="RANKL_secretion_by_Ob_p_Tgfb_A" reversible="false" fast="false">
        <ListOfSubstrates>
          <Substrate metabolite="Metabolite_9" stoichiometry="1"/>
        </ListOfSubstrates>
        <ListOfProducts>
          <Product metabolite="Metabolite_9" stoichiometry="1"/>
          <Product metabolite="Metabolite_41" stoichiometry="1"/>
        </ListOfProducts>
        <ListOfConstants>
          <Constant key="Parameter_1677" name="ksecRANKLbyObpTgfb" value="4e-006"/>
        </ListOfConstants>
        <KineticLaw function="Function_90">
          <ListOfCallParameters>
            <CallParameter functionParameter="FunctionParameter_617">
              <SourceParameter reference="Metabolite_9"/>
            </CallParameter>
            <CallParameter functionParameter="FunctionParameter_618">
              <SourceParameter reference="Compartment_1"/>
            </CallParameter>
            <CallParameter functionParameter="FunctionParameter_619">
              <SourceParameter reference="ModelValue_62"/>
            </CallParameter>
          </ListOfCallParameters>
        </KineticLaw>
      </Reaction>
      <Reaction key="Reaction_51" name="RANKL_secretion_by_Ob_p_PTH" reversible="false" fast="false">
        <ListOfSubstrates>
          <Substrate metabolite="Metabolite_33" stoichiometry="1"/>
        </ListOfSubstrates>
        <ListOfProducts>
          <Product metabolite="Metabolite_33" stoichiometry="1"/>
          <Product metabolite="Metabolite_41" stoichiometry="1"/>
        </ListOfProducts>
        <ListOfConstants>
          <Constant key="Parameter_1674" name="ksecRANKLbyObpPTH" value="2e-005"/>
        </ListOfConstants>
        <KineticLaw function="Function_91">
          <ListOfCallParameters>
            <CallParameter functionParameter="FunctionParameter_623">
              <SourceParameter reference="Metabolite_33"/>
            </CallParameter>
            <CallParameter functionParameter="FunctionParameter_624">
              <SourceParameter reference="Compartment_3"/>
            </CallParameter>
            <CallParameter functionParameter="FunctionParameter_625">
              <SourceParameter reference="ModelValue_60"/>
            </CallParameter>
          </ListOfCallParameters>
        </KineticLaw>
      </Reaction>
      <Reaction key="Reaction_52" name="RANKL_secretion_by_Ob_pro" reversible="false" fast="false">
        <ListOfSubstrates>
          <Substrate metabolite="Metabolite_11" stoichiometry="1"/>
        </ListOfSubstrates>
        <ListOfProducts>
          <Product metabolite="Metabolite_11" stoichiometry="1"/>
          <Product metabolite="Metabolite_41" stoichiometry="1"/>
        </ListOfProducts>
        <ListOfConstants>
          <Constant key="Parameter_1675" name="ksecRANKLbyObpro" value="7e-006"/>
        </ListOfConstants>
        <KineticLaw function="Function_92">
          <ListOfCallParameters>
            <CallParameter functionParameter="FunctionParameter_629">
              <SourceParameter reference="Metabolite_11"/>
            </CallParameter>
            <CallParameter functionParameter="FunctionParameter_630">
              <SourceParameter reference="Compartment_1"/>
            </CallParameter>
            <CallParameter functionParameter="FunctionParameter_631">
              <SourceParameter reference="ModelValue_61"/>
            </CallParameter>
          </ListOfCallParameters>
        </KineticLaw>
      </Reaction>
      <Reaction key="Reaction_53" name="RANKL_secretion_by_Ob_m" reversible="false" fast="false">
        <ListOfSubstrates>
          <Substrate metabolite="Metabolite_5" stoichiometry="1"/>
        </ListOfSubstrates>
        <ListOfProducts>
          <Product metabolite="Metabolite_5" stoichiometry="1"/>
          <Product metabolite="Metabolite_41" stoichiometry="1"/>
        </ListOfProducts>
        <ListOfConstants>
          <Constant key="Parameter_1676" name="ksecRANKLbyObm" value="1e-007"/>
        </ListOfConstants>
        <KineticLaw function="Function_93">
          <ListOfCallParameters>
            <CallParameter functionParameter="FunctionParameter_635">
              <SourceParameter reference="Metabolite_5"/>
            </CallParameter>
            <CallParameter functionParameter="FunctionParameter_636">
              <SourceParameter reference="Compartment_1"/>
            </CallParameter>
            <CallParameter functionParameter="FunctionParameter_637">
              <SourceParameter reference="ModelValue_57"/>
            </CallParameter>
          </ListOfCallParameters>
        </KineticLaw>
      </Reaction>
      <Reaction key="Reaction_54" name="RANKL_secretion_by_Ob_m_PTH_enhanced" reversible="false" fast="false">
        <ListOfSubstrates>
          <Substrate metabolite="Metabolite_31" stoichiometry="1"/>
        </ListOfSubstrates>
        <ListOfProducts>
          <Product metabolite="Metabolite_31" stoichiometry="1"/>
          <Product metabolite="Metabolite_41" stoichiometry="1"/>
        </ListOfProducts>
        <ListOfConstants>
          <Constant key="Parameter_1680" name="ksecRANKLbyObmPTH" value="1e-006"/>
        </ListOfConstants>
        <KineticLaw function="Function_94">
          <ListOfCallParameters>
            <CallParameter functionParameter="FunctionParameter_641">
              <SourceParameter reference="Metabolite_31"/>
            </CallParameter>
            <CallParameter functionParameter="FunctionParameter_642">
              <SourceParameter reference="Compartment_3"/>
            </CallParameter>
            <CallParameter functionParameter="FunctionParameter_643">
              <SourceParameter reference="ModelValue_58"/>
            </CallParameter>
          </ListOfCallParameters>
        </KineticLaw>
      </Reaction>
      <Reaction key="Reaction_55" name="Tgfb_secretion_by_Obm" reversible="false" fast="false">
        <ListOfSubstrates>
          <Substrate metabolite="Metabolite_5" stoichiometry="1"/>
        </ListOfSubstrates>
        <ListOfProducts>
          <Product metabolite="Metabolite_5" stoichiometry="1"/>
          <Product metabolite="Metabolite_47" stoichiometry="1"/>
        </ListOfProducts>
        <ListOfConstants>
          <Constant key="Parameter_1681" name="ksecTgfb" value="5e-005"/>
        </ListOfConstants>
        <KineticLaw function="Function_95">
          <ListOfCallParameters>
            <CallParameter functionParameter="FunctionParameter_647">
              <SourceParameter reference="Metabolite_5"/>
            </CallParameter>
            <CallParameter functionParameter="FunctionParameter_648">
              <SourceParameter reference="Compartment_1"/>
            </CallParameter>
            <CallParameter functionParameter="FunctionParameter_649">
              <SourceParameter reference="ModelValue_66"/>
            </CallParameter>
          </ListOfCallParameters>
        </KineticLaw>
      </Reaction>
      <Reaction key="Reaction_56" name="Tgfb_activation" reversible="false" fast="false">
        <ListOfSubstrates>
          <Substrate metabolite="Metabolite_47" stoichiometry="1"/>
          <Substrate metabolite="Metabolite_13" stoichiometry="1"/>
        </ListOfSubstrates>
        <ListOfProducts>
          <Product metabolite="Metabolite_45" stoichiometry="1"/>
          <Product metabolite="Metabolite_13" stoichiometry="1"/>
        </ListOfProducts>
        <ListOfConstants>
          <Constant key="Parameter_1684" name="kactTgfb" value="2e-007"/>
        </ListOfConstants>
        <KineticLaw function="Function_96">
          <ListOfCallParameters>
            <CallParameter functionParameter="FunctionParameter_655">
              <SourceParameter reference="Metabolite_13"/>
            </CallParameter>
            <CallParameter functionParameter="FunctionParameter_656">
              <SourceParameter reference="Metabolite_47"/>
            </CallParameter>
            <CallParameter functionParameter="FunctionParameter_657">
              <SourceParameter reference="Compartment_1"/>
            </CallParameter>
            <CallParameter functionParameter="FunctionParameter_658">
              <SourceParameter reference="Compartment_3"/>
            </CallParameter>
            <CallParameter functionParameter="FunctionParameter_659">
              <SourceParameter reference="ModelValue_3"/>
            </CallParameter>
          </ListOfCallParameters>
        </KineticLaw>
      </Reaction>
      <Reaction key="Reaction_57" name="Tgfb_degradation" reversible="false" fast="false">
        <ListOfSubstrates>
          <Substrate metabolite="Metabolite_45" stoichiometry="1"/>
        </ListOfSubstrates>
        <ListOfProducts>
          <Product metabolite="Metabolite_55" stoichiometry="1"/>
        </ListOfProducts>
        <ListOfConstants>
          <Constant key="Parameter_1683" name="kdegTgfb" value="5e-005"/>
        </ListOfConstants>
        <KineticLaw function="Function_97">
          <ListOfCallParameters>
            <CallParameter functionParameter="FunctionParameter_495">
              <SourceParameter reference="Metabolite_45"/>
            </CallParameter>
            <CallParameter functionParameter="FunctionParameter_653">
              <SourceParameter reference="Compartment_3"/>
            </CallParameter>
            <CallParameter functionParameter="FunctionParameter_665">
              <SourceParameter reference="ModelValue_27"/>
            </CallParameter>
          </ListOfCallParameters>
        </KineticLaw>
      </Reaction>
      <Reaction key="Reaction_58" name="Tgfb_degradation_by_PTH" reversible="false" fast="false">
        <ListOfSubstrates>
          <Substrate metabolite="Metabolite_45" stoichiometry="1"/>
          <Substrate metabolite="Metabolite_31" stoichiometry="1"/>
        </ListOfSubstrates>
        <ListOfProducts>
          <Product metabolite="Metabolite_31" stoichiometry="1"/>
        </ListOfProducts>
        <ListOfConstants>
          <Constant key="Parameter_1682" name="kdegTgfbPTH" value="1.7e-005"/>
        </ListOfConstants>
        <KineticLaw function="Function_98">
          <ListOfCallParameters>
            <CallParameter functionParameter="FunctionParameter_670">
              <SourceParameter reference="Metabolite_31"/>
            </CallParameter>
            <CallParameter functionParameter="FunctionParameter_671">
              <SourceParameter reference="Metabolite_45"/>
            </CallParameter>
            <CallParameter functionParameter="FunctionParameter_672">
              <SourceParameter reference="Compartment_3"/>
            </CallParameter>
            <CallParameter functionParameter="FunctionParameter_673">
              <SourceParameter reference="ModelValue_28"/>
            </CallParameter>
          </ListOfCallParameters>
        </KineticLaw>
      </Reaction>
      <Reaction key="Reaction_59" name="PTH_production" reversible="false" fast="false">
        <ListOfSubstrates>
          <Substrate metabolite="Metabolite_53" stoichiometry="1"/>
        </ListOfSubstrates>
        <ListOfProducts>
          <Product metabolite="Metabolite_39" stoichiometry="1"/>
        </ListOfProducts>
        <ListOfConstants>
          <Constant key="Parameter_1685" name="ksynPTH" value="0.02"/>
        </ListOfConstants>
        <KineticLaw function="Function_99">
          <ListOfCallParameters>
            <CallParameter functionParameter="FunctionParameter_669">
              <SourceParameter reference="Metabolite_53"/>
            </CallParameter>
            <CallParameter functionParameter="FunctionParameter_678">
              <SourceParameter reference="Compartment_3"/>
            </CallParameter>
            <CallParameter functionParameter="FunctionParameter_679">
              <SourceParameter reference="ModelValue_68"/>
            </CallParameter>
          </ListOfCallParameters>
        </KineticLaw>
      </Reaction>
      <Reaction key="Reaction_60" name="PTH_degradation" reversible="false" fast="false">
        <ListOfSubstrates>
          <Substrate metabolite="Metabolite_39" stoichiometry="1"/>
        </ListOfSubstrates>
        <ListOfProducts>
          <Product metabolite="Metabolite_55" stoichiometry="1"/>
        </ListOfProducts>
        <ListOfConstants>
          <Constant key="Parameter_1686" name="kdegPTH" value="0.002"/>
        </ListOfConstants>
        <KineticLaw function="Function_100">
          <ListOfCallParameters>
            <CallParameter functionParameter="FunctionParameter_683">
              <SourceParameter reference="Metabolite_39"/>
            </CallParameter>
            <CallParameter functionParameter="FunctionParameter_684">
              <SourceParameter reference="Compartment_3"/>
            </CallParameter>
            <CallParameter functionParameter="FunctionParameter_685">
              <SourceParameter reference="ModelValue_22"/>
            </CallParameter>
          </ListOfCallParameters>
        </KineticLaw>
      </Reaction>
      <Reaction key="Reaction_61" name="CREB_activation" reversible="false" fast="false">
        <ListOfSubstrates>
          <Substrate metabolite="Metabolite_31" stoichiometry="1"/>
          <Substrate metabolite="Metabolite_67" stoichiometry="1"/>
        </ListOfSubstrates>
        <ListOfProducts>
          <Product metabolite="Metabolite_31" stoichiometry="1"/>
          <Product metabolite="Metabolite_69" stoichiometry="1"/>
        </ListOfProducts>
        <ListOfConstants>
          <Constant key="Parameter_1687" name="kactCreb" value="0.009"/>
        </ListOfConstants>
        <KineticLaw function="Function_101">
          <ListOfCallParameters>
            <CallParameter functionParameter="FunctionParameter_691">
              <SourceParameter reference="Metabolite_67"/>
            </CallParameter>
            <CallParameter functionParameter="FunctionParameter_692">
              <SourceParameter reference="Metabolite_31"/>
            </CallParameter>
            <CallParameter functionParameter="FunctionParameter_693">
              <SourceParameter reference="Compartment_3"/>
            </CallParameter>
            <CallParameter functionParameter="FunctionParameter_694">
              <SourceParameter reference="ModelValue_0"/>
            </CallParameter>
            <CallParameter functionParameter="FunctionParameter_695">
              <SourceParameter reference="Compartment_5"/>
            </CallParameter>
          </ListOfCallParameters>
        </KineticLaw>
      </Reaction>
      <Reaction key="Reaction_62" name="CREB_inactivation" reversible="false" fast="false">
        <ListOfSubstrates>
          <Substrate metabolite="Metabolite_69" stoichiometry="1"/>
        </ListOfSubstrates>
        <ListOfProducts>
          <Product metabolite="Metabolite_67" stoichiometry="1"/>
        </ListOfProducts>
        <ListOfConstants>
          <Constant key="Parameter_1688" name="kinactCreb" value="0.0001"/>
        </ListOfConstants>
        <KineticLaw function="Function_102">
          <ListOfCallParameters>
            <CallParameter functionParameter="FunctionParameter_689">
              <SourceParameter reference="Metabolite_69"/>
            </CallParameter>
            <CallParameter functionParameter="FunctionParameter_374">
              <SourceParameter reference="ModelValue_35"/>
            </CallParameter>
            <CallParameter functionParameter="FunctionParameter_701">
              <SourceParameter reference="Compartment_5"/>
            </CallParameter>
          </ListOfCallParameters>
        </KineticLaw>
      </Reaction>
      <Reaction key="Reaction_63" name="CREB_Runx2_binding" reversible="false" fast="false">
        <ListOfSubstrates>
          <Substrate metabolite="Metabolite_69" stoichiometry="1"/>
          <Substrate metabolite="Metabolite_73" stoichiometry="1"/>
        </ListOfSubstrates>
        <ListOfProducts>
          <Product metabolite="Metabolite_71" stoichiometry="1"/>
        </ListOfProducts>
        <ListOfConstants>
          <Constant key="Parameter_1689" name="kbinCrebRunx2" value="0.01"/>
        </ListOfConstants>
        <KineticLaw function="Function_103">
          <ListOfCallParameters>
            <CallParameter functionParameter="FunctionParameter_706">
              <SourceParameter reference="Metabolite_69"/>
            </CallParameter>
            <CallParameter functionParameter="FunctionParameter_707">
              <SourceParameter reference="Metabolite_73"/>
            </CallParameter>
            <CallParameter functionParameter="FunctionParameter_708">
              <SourceParameter reference="ModelValue_7"/>
            </CallParameter>
            <CallParameter functionParameter="FunctionParameter_709">
              <SourceParameter reference="Compartment_5"/>
            </CallParameter>
          </ListOfCallParameters>
        </KineticLaw>
      </Reaction>
      <Reaction key="Reaction_64" name="CREB_Runx2_release" reversible="false" fast="false">
        <ListOfSubstrates>
          <Substrate metabolite="Metabolite_71" stoichiometry="1"/>
        </ListOfSubstrates>
        <ListOfProducts>
          <Product metabolite="Metabolite_69" stoichiometry="1"/>
          <Product metabolite="Metabolite_73" stoichiometry="1"/>
        </ListOfProducts>
        <ListOfConstants>
          <Constant key="Parameter_1690" name="krelCrebRunx2" value="0.01"/>
        </ListOfConstants>
        <KineticLaw function="Function_104">
          <ListOfCallParameters>
            <CallParameter functionParameter="FunctionParameter_654">
              <SourceParameter reference="Metabolite_71"/>
            </CallParameter>
            <CallParameter functionParameter="FunctionParameter_714">
              <SourceParameter reference="ModelValue_42"/>
            </CallParameter>
            <CallParameter functionParameter="FunctionParameter_715">
              <SourceParameter reference="Compartment_5"/>
            </CallParameter>
          </ListOfCallParameters>
        </KineticLaw>
      </Reaction>
      <Reaction key="Reaction_65" name="Bcl2_synthesis" reversible="false" fast="false">
        <ListOfSubstrates>
          <Substrate metabolite="Metabolite_71" stoichiometry="1"/>
        </ListOfSubstrates>
        <ListOfProducts>
          <Product metabolite="Metabolite_71" stoichiometry="1"/>
          <Product metabolite="Metabolite_65" stoichiometry="1"/>
        </ListOfProducts>
        <ListOfConstants>
          <Constant key="Parameter_1691" name="ksynBcl2" value="0.005"/>
        </ListOfConstants>
        <KineticLaw function="Function_105">
          <ListOfCallParameters>
            <CallParameter functionParameter="FunctionParameter_719">
              <SourceParameter reference="Metabolite_71"/>
            </CallParameter>
            <CallParameter functionParameter="FunctionParameter_720">
              <SourceParameter reference="ModelValue_67"/>
            </CallParameter>
            <CallParameter functionParameter="FunctionParameter_721">
              <SourceParameter reference="Compartment_5"/>
            </CallParameter>
          </ListOfCallParameters>
        </KineticLaw>
      </Reaction>
      <Reaction key="Reaction_66" name="Bcl2_degradation" reversible="false" fast="false">
        <ListOfSubstrates>
          <Substrate metabolite="Metabolite_65" stoichiometry="1"/>
        </ListOfSubstrates>
        <ListOfProducts>
          <Product metabolite="Metabolite_55" stoichiometry="1"/>
        </ListOfProducts>
        <ListOfConstants>
          <Constant key="Parameter_1692" name="kdegBcl2" value="0.0025"/>
        </ListOfConstants>
        <KineticLaw function="Function_106">
          <ListOfCallParameters>
            <CallParameter functionParameter="FunctionParameter_725">
              <SourceParameter reference="Metabolite_65"/>
            </CallParameter>
            <CallParameter functionParameter="FunctionParameter_726">
              <SourceParameter reference="ModelValue_17"/>
            </CallParameter>
            <CallParameter functionParameter="FunctionParameter_727">
              <SourceParameter reference="Compartment_5"/>
            </CallParameter>
          </ListOfCallParameters>
        </KineticLaw>
      </Reaction>
      <Reaction key="Reaction_67" name="Bax_Bcl2_binding" reversible="false" fast="false">
        <ListOfSubstrates>
          <Substrate metabolite="Metabolite_61" stoichiometry="1"/>
          <Substrate metabolite="Metabolite_65" stoichiometry="1"/>
        </ListOfSubstrates>
        <ListOfProducts>
          <Product metabolite="Metabolite_63" stoichiometry="1"/>
        </ListOfProducts>
        <ListOfConstants>
          <Constant key="Parameter_1693" name="kbinBaxBcl2" value="0.01"/>
        </ListOfConstants>
        <KineticLaw function="Function_107">
          <ListOfCallParameters>
            <CallParameter functionParameter="FunctionParameter_732">
              <SourceParameter reference="Metabolite_61"/>
            </CallParameter>
            <CallParameter functionParameter="FunctionParameter_733">
              <SourceParameter reference="Metabolite_65"/>
            </CallParameter>
            <CallParameter functionParameter="FunctionParameter_734">
              <SourceParameter reference="ModelValue_6"/>
            </CallParameter>
            <CallParameter functionParameter="FunctionParameter_735">
              <SourceParameter reference="Compartment_5"/>
            </CallParameter>
          </ListOfCallParameters>
        </KineticLaw>
      </Reaction>
      <Reaction key="Reaction_68" name="Bax_Bcl2_release" reversible="false" fast="false">
        <ListOfSubstrates>
          <Substrate metabolite="Metabolite_63" stoichiometry="1"/>
        </ListOfSubstrates>
        <ListOfProducts>
          <Product metabolite="Metabolite_61" stoichiometry="1"/>
          <Product metabolite="Metabolite_65" stoichiometry="1"/>
        </ListOfProducts>
        <ListOfConstants>
          <Constant key="Parameter_1694" name="krelBaxBcl2" value="0.5"/>
        </ListOfConstants>
        <KineticLaw function="Function_108">
          <ListOfCallParameters>
            <CallParameter functionParameter="FunctionParameter_690">
              <SourceParameter reference="Metabolite_63"/>
            </CallParameter>
            <CallParameter functionParameter="FunctionParameter_740">
              <SourceParameter reference="ModelValue_41"/>
            </CallParameter>
            <CallParameter functionParameter="FunctionParameter_741">
              <SourceParameter reference="Compartment_5"/>
            </CallParameter>
          </ListOfCallParameters>
        </KineticLaw>
      </Reaction>
      <Reaction key="Reaction_69" name="Runx2_synthesis" reversible="false" fast="false">
        <ListOfSubstrates>
          <Substrate metabolite="Metabolite_53" stoichiometry="1"/>
        </ListOfSubstrates>
        <ListOfProducts>
          <Product metabolite="Metabolite_73" stoichiometry="1"/>
        </ListOfProducts>
        <ListOfConstants>
          <Constant key="Parameter_1695" name="ksynRunx2" value="0.005"/>
        </ListOfConstants>
        <KineticLaw function="Function_109">
          <ListOfCallParameters>
            <CallParameter functionParameter="FunctionParameter_745">
              <SourceParameter reference="Metabolite_53"/>
            </CallParameter>
            <CallParameter functionParameter="FunctionParameter_746">
              <SourceParameter reference="Compartment_3"/>
            </CallParameter>
            <CallParameter functionParameter="FunctionParameter_747">
              <SourceParameter reference="ModelValue_69"/>
            </CallParameter>
          </ListOfCallParameters>
        </KineticLaw>
      </Reaction>
      <Reaction key="Reaction_70" name="Runx2_degradation_via_PTH" reversible="false" fast="false">
        <ListOfSubstrates>
          <Substrate metabolite="Metabolite_31" stoichiometry="1"/>
          <Substrate metabolite="Metabolite_73" stoichiometry="1"/>
        </ListOfSubstrates>
        <ListOfProducts>
          <Product metabolite="Metabolite_31" stoichiometry="1"/>
        </ListOfProducts>
        <ListOfConstants>
          <Constant key="Parameter_1696" name="kdegRunx2PTH" value="0.003"/>
        </ListOfConstants>
        <KineticLaw function="Function_110">
          <ListOfCallParameters>
            <CallParameter functionParameter="FunctionParameter_753">
              <SourceParameter reference="Metabolite_31"/>
            </CallParameter>
            <CallParameter functionParameter="FunctionParameter_754">
              <SourceParameter reference="Metabolite_73"/>
            </CallParameter>
            <CallParameter functionParameter="FunctionParameter_755">
              <SourceParameter reference="Compartment_3"/>
            </CallParameter>
            <CallParameter functionParameter="FunctionParameter_756">
              <SourceParameter reference="ModelValue_25"/>
            </CallParameter>
            <CallParameter functionParameter="FunctionParameter_757">
              <SourceParameter reference="Compartment_5"/>
            </CallParameter>
          </ListOfCallParameters>
        </KineticLaw>
      </Reaction>
      <Reaction key="Reaction_71" name="Runx2_degradation" reversible="false" fast="false">
        <ListOfSubstrates>
          <Substrate metabolite="Metabolite_73" stoichiometry="1"/>
        </ListOfSubstrates>
        <ListOfProducts>
          <Product metabolite="Metabolite_55" stoichiometry="1"/>
        </ListOfProducts>
        <ListOfConstants>
          <Constant key="Parameter_1697" name="kdegRunx2" value="0.0001"/>
        </ListOfConstants>
        <KineticLaw function="Function_111">
          <ListOfCallParameters>
            <CallParameter functionParameter="FunctionParameter_437">
              <SourceParameter reference="Metabolite_73"/>
            </CallParameter>
            <CallParameter functionParameter="FunctionParameter_751">
              <SourceParameter reference="ModelValue_24"/>
            </CallParameter>
            <CallParameter functionParameter="FunctionParameter_763">
              <SourceParameter reference="Compartment_5"/>
            </CallParameter>
          </ListOfCallParameters>
        </KineticLaw>
      </Reaction>
      <Reaction key="Reaction_72" name="Bone_formation" reversible="false" fast="false">
        <MiriamAnnotation>
<rdf:RDF
   xmlns:dcterms="http://purl.org/dc/terms/"
   xmlns:rdf="http://www.w3.org/1999/02/22-rdf-syntax-ns#">
  <rdf:Description rdf:about="#Reaction_72">
    <dcterms:created>
      <rdf:Description>
        <dcterms:W3CDTF>2016-05-17T08:29:19Z</dcterms:W3CDTF>
      </rdf:Description>
    </dcterms:created>
  </rdf:Description>
</rdf:RDF>

        </MiriamAnnotation>
        <ListOfSubstrates>
          <Substrate metabolite="Metabolite_5" stoichiometry="1"/>
        </ListOfSubstrates>
        <ListOfProducts>
          <Product metabolite="Metabolite_5" stoichiometry="1"/>
          <Product metabolite="Metabolite_1" stoichiometry="1"/>
        </ListOfProducts>
        <ListOfConstants>
          <Constant key="Parameter_1698" name="kformBone" value="3.07e-006"/>
        </ListOfConstants>
        <KineticLaw function="Function_112">
          <ListOfCallParameters>
            <CallParameter functionParameter="FunctionParameter_767">
              <SourceParameter reference="Metabolite_5"/>
            </CallParameter>
            <CallParameter functionParameter="FunctionParameter_768">
              <SourceParameter reference="Compartment_1"/>
            </CallParameter>
            <CallParameter functionParameter="FunctionParameter_769">
              <SourceParameter reference="ModelValue_34"/>
            </CallParameter>
          </ListOfCallParameters>
        </KineticLaw>
      </Reaction>
      <Reaction key="Reaction_73" name="Bone_formation_Obm_PTH" reversible="false" fast="false">
        <MiriamAnnotation>
<rdf:RDF
   xmlns:dcterms="http://purl.org/dc/terms/"
   xmlns:rdf="http://www.w3.org/1999/02/22-rdf-syntax-ns#">
  <rdf:Description rdf:about="#Reaction_73">
    <dcterms:created>
      <rdf:Description>
        <dcterms:W3CDTF>2016-05-17T08:29:33Z</dcterms:W3CDTF>
      </rdf:Description>
    </dcterms:created>
  </rdf:Description>
</rdf:RDF>

        </MiriamAnnotation>
        <ListOfSubstrates>
          <Substrate metabolite="Metabolite_31" stoichiometry="1"/>
        </ListOfSubstrates>
        <ListOfProducts>
          <Product metabolite="Metabolite_31" stoichiometry="1"/>
          <Product metabolite="Metabolite_1" stoichiometry="1"/>
        </ListOfProducts>
        <ListOfConstants>
          <Constant key="Parameter_1699" name="kformBone" value="3.07e-006"/>
        </ListOfConstants>
        <KineticLaw function="Function_113">
          <ListOfCallParameters>
            <CallParameter functionParameter="FunctionParameter_773">
              <SourceParameter reference="Metabolite_31"/>
            </CallParameter>
            <CallParameter functionParameter="FunctionParameter_774">
              <SourceParameter reference="Compartment_3"/>
            </CallParameter>
            <CallParameter functionParameter="FunctionParameter_775">
              <SourceParameter reference="ModelValue_34"/>
            </CallParameter>
          </ListOfCallParameters>
        </KineticLaw>
      </Reaction>
      <Reaction key="Reaction_74" name="Bone_degradation" reversible="false" fast="false">
        <ListOfSubstrates>
          <Substrate metabolite="Metabolite_13" stoichiometry="1"/>
          <Substrate metabolite="Metabolite_1" stoichiometry="1"/>
        </ListOfSubstrates>
        <ListOfProducts>
          <Product metabolite="Metabolite_13" stoichiometry="1"/>
        </ListOfProducts>
        <ListOfConstants>
          <Constant key="Parameter_1700" name="kdegBone" value="6.5e-009"/>
        </ListOfConstants>
        <KineticLaw function="Function_114">
          <ListOfCallParameters>
            <CallParameter functionParameter="FunctionParameter_780">
              <SourceParameter reference="Metabolite_1"/>
            </CallParameter>
            <CallParameter functionParameter="FunctionParameter_781">
              <SourceParameter reference="Metabolite_13"/>
            </CallParameter>
            <CallParameter functionParameter="FunctionParameter_782">
              <SourceParameter reference="Compartment_1"/>
            </CallParameter>
            <CallParameter functionParameter="FunctionParameter_783">
              <SourceParameter reference="ModelValue_18"/>
            </CallParameter>
          </ListOfCallParameters>
        </KineticLaw>
      </Reaction>
      <Reaction key="Reaction_75" name="Xsynthesis" reversible="false" fast="false">
        <ListOfSubstrates>
          <Substrate metabolite="Metabolite_53" stoichiometry="1"/>
        </ListOfSubstrates>
        <ListOfProducts>
          <Product metabolite="Metabolite_57" stoichiometry="1"/>
        </ListOfProducts>
        <ListOfConstants>
          <Constant key="Parameter_1701" name="ksynX" value="0.01157"/>
        </ListOfConstants>
        <KineticLaw function="Function_115">
          <ListOfCallParameters>
            <CallParameter functionParameter="FunctionParameter_779">
              <SourceParameter reference="Metabolite_53"/>
            </CallParameter>
            <CallParameter functionParameter="FunctionParameter_788">
              <SourceParameter reference="Compartment_3"/>
            </CallParameter>
            <CallParameter functionParameter="FunctionParameter_789">
              <SourceParameter reference="ModelValue_70"/>
            </CallParameter>
          </ListOfCallParameters>
        </KineticLaw>
      </Reaction>
    </ListOfReactions>
    <ListOfEvents>
      <Event key="Event_0" name="AddLOAD1" fireAtInitialTime="0" persistentTrigger="0">
        <TriggerExpression>
          &lt;CN=Root,Model=NoName,Vector=Compartments[ecm],Vector=Metabolites[X],Reference=ParticleNumber&gt; gt 300
        </TriggerExpression>
        <ListOfAssignments>
          <Assignment targetKey="Metabolite_27">
            <Expression>
              1/&lt;CN=Root,Model=NoName,Vector=Compartments[ecm],Reference=Volume&gt;
            </Expression>
          </Assignment>
        </ListOfAssignments>
      </Event>
      <Event key="Event_1" name="AddLOAD2" fireAtInitialTime="0" persistentTrigger="0">
        <TriggerExpression>
          &lt;CN=Root,Model=NoName,Vector=Compartments[ecm],Vector=Metabolites[X],Reference=ParticleNumber&gt; gt 600
        </TriggerExpression>
        <ListOfAssignments>
          <Assignment targetKey="Metabolite_27">
            <Expression>
              1/&lt;CN=Root,Model=NoName,Vector=Compartments[ecm],Reference=Volume&gt;
            </Expression>
          </Assignment>
        </ListOfAssignments>
      </Event>
      <Event key="Event_2" name="AddPTH1" fireAtInitialTime="0" persistentTrigger="0">
        <TriggerExpression>
          &lt;CN=Root,Model=NoName,Vector=Compartments[ecm],Vector=Metabolites[X],Reference=ParticleNumber&gt; gt 625
        </TriggerExpression>
        <ListOfAssignments>
          <Assignment targetKey="Metabolite_39">
            <Expression>
              150/&lt;CN=Root,Model=NoName,Vector=Compartments[ecm],Reference=Volume&gt;
            </Expression>
          </Assignment>
        </ListOfAssignments>
      </Event>
      <Event key="Event_3" name="AddPTH2" fireAtInitialTime="0" persistentTrigger="0">
        <TriggerExpression>
          &lt;CN=Root,Model=NoName,Vector=Compartments[ecm],Vector=Metabolites[X],Reference=ParticleNumber&gt; gt 1000
        </TriggerExpression>
        <ListOfAssignments>
          <Assignment targetKey="Metabolite_39">
            <Expression>
              170/&lt;CN=Root,Model=NoName,Vector=Compartments[ecm],Reference=Volume&gt;
            </Expression>
          </Assignment>
          <Assignment targetKey="Metabolite_57">
            <Expression>
              0/&lt;CN=Root,Model=NoName,Vector=Compartments[ecm],Reference=Volume&gt;
            </Expression>
          </Assignment>
        </ListOfAssignments>
      </Event>
    </ListOfEvents>
    <ListOfModelParameterSets activeSet="ModelParameterSet_0">
      <ModelParameterSet key="ModelParameterSet_0" name="Initial State">
        <ModelParameterGroup cn="String=Initial Time" type="Group">
          <ModelParameter cn="CN=Root,Model=NoName" value="0" type="Model" simulationType="time"/>
        </ModelParameterGroup>
        <ModelParameterGroup cn="String=Initial Compartment Sizes" type="Group">
          <ModelParameter cn="CN=Root,Model=NoName,Vector=Compartments[bone]" value="1" type="Compartment" simulationType="fixed"/>
          <ModelParameter cn="CN=Root,Model=NoName,Vector=Compartments[ecm]" value="1" type="Compartment" simulationType="fixed"/>
          <ModelParameter cn="CN=Root,Model=NoName,Vector=Compartments[osteoblast]" value="1" type="Compartment" simulationType="fixed"/>
        </ModelParameterGroup>
        <ModelParameterGroup cn="String=Initial Species Values" type="Group">
          <ModelParameter cn="CN=Root,Model=NoName,Vector=Compartments[bone],Vector=Metabolites[Bone]" value="2000" type="Species" simulationType="reactions"/>
          <ModelParameter cn="CN=Root,Model=NoName,Vector=Compartments[bone],Vector=Metabolites[HSC]" value="100" type="Species" simulationType="reactions"/>
          <ModelParameter cn="CN=Root,Model=NoName,Vector=Compartments[bone],Vector=Metabolites[Ob_m]" value="0" type="Species" simulationType="reactions"/>
          <ModelParameter cn="CN=Root,Model=NoName,Vector=Compartments[bone],Vector=Metabolites[Ob_p]" value="0" type="Species" simulationType="reactions"/>
          <ModelParameter cn="CN=Root,Model=NoName,Vector=Compartments[bone],Vector=Metabolites[Ob_p_Tgfb_A]" value="0" type="Species" simulationType="reactions"/>
          <ModelParameter cn="CN=Root,Model=NoName,Vector=Compartments[bone],Vector=Metabolites[Ob_pro]" value="0" type="Species" simulationType="reactions"/>
          <ModelParameter cn="CN=Root,Model=NoName,Vector=Compartments[bone],Vector=Metabolites[Ocl_m]" value="0" type="Species" simulationType="reactions"/>
          <ModelParameter cn="CN=Root,Model=NoName,Vector=Compartments[bone],Vector=Metabolites[Ocl_p]" value="0" type="Species" simulationType="reactions"/>
          <ModelParameter cn="CN=Root,Model=NoName,Vector=Compartments[bone],Vector=Metabolites[Ocl_p_RANKL]" value="0" type="Species" simulationType="reactions"/>
          <ModelParameter cn="CN=Root,Model=NoName,Vector=Compartments[bone],Vector=Metabolites[Ocy_A]" value="0" type="Species" simulationType="reactions"/>
          <ModelParameter cn="CN=Root,Model=NoName,Vector=Compartments[bone],Vector=Metabolites[Ocy_I]" value="1800" type="Species" simulationType="reactions"/>
          <ModelParameter cn="CN=Root,Model=NoName,Vector=Compartments[bone],Vector=Metabolites[Ocy_I_PTH]" value="0" type="Species" simulationType="reactions"/>
          <ModelParameter cn="CN=Root,Model=NoName,Vector=Compartments[bone],Vector=Metabolites[MSC]" value="100" type="Species" simulationType="reactions"/>
          <ModelParameter cn="CN=Root,Model=NoName,Vector=Compartments[ecm],Vector=Metabolites[LOAD]" value="0" type="Species" simulationType="reactions"/>
          <ModelParameter cn="CN=Root,Model=NoName,Vector=Compartments[ecm],Vector=Metabolites[MCSF]" value="5" type="Species" simulationType="reactions"/>
          <ModelParameter cn="CN=Root,Model=NoName,Vector=Compartments[ecm],Vector=Metabolites[Ob_m_PTH]" value="0" type="Species" simulationType="reactions"/>
          <ModelParameter cn="CN=Root,Model=NoName,Vector=Compartments[ecm],Vector=Metabolites[Ob_p_PTH]" value="0" type="Species" simulationType="reactions"/>
          <ModelParameter cn="CN=Root,Model=NoName,Vector=Compartments[ecm],Vector=Metabolites[OPG]" value="0" type="Species" simulationType="reactions"/>
          <ModelParameter cn="CN=Root,Model=NoName,Vector=Compartments[ecm],Vector=Metabolites[OPG_RANKL]" value="0" type="Species" simulationType="reactions"/>
          <ModelParameter cn="CN=Root,Model=NoName,Vector=Compartments[ecm],Vector=Metabolites[PTH]" value="170" type="Species" simulationType="reactions"/>
          <ModelParameter cn="CN=Root,Model=NoName,Vector=Compartments[ecm],Vector=Metabolites[RANKL]" value="0" type="Species" simulationType="reactions"/>
          <ModelParameter cn="CN=Root,Model=NoName,Vector=Compartments[ecm],Vector=Metabolites[Sost]" value="0" type="Species" simulationType="reactions"/>
          <ModelParameter cn="CN=Root,Model=NoName,Vector=Compartments[ecm],Vector=Metabolites[Tgfb_A]" value="5" type="Species" simulationType="reactions"/>
          <ModelParameter cn="CN=Root,Model=NoName,Vector=Compartments[ecm],Vector=Metabolites[Tgfb_I]" value="500" type="Species" simulationType="reactions"/>
          <ModelParameter cn="CN=Root,Model=NoName,Vector=Compartments[ecm],Vector=Metabolites[Wnt_A]" value="0" type="Species" simulationType="reactions"/>
          <ModelParameter cn="CN=Root,Model=NoName,Vector=Compartments[ecm],Vector=Metabolites[Wnt_I]" value="200" type="Species" simulationType="reactions"/>
          <ModelParameter cn="CN=Root,Model=NoName,Vector=Compartments[ecm],Vector=Metabolites[Source]" value="1" type="Species" simulationType="fixed"/>
          <ModelParameter cn="CN=Root,Model=NoName,Vector=Compartments[ecm],Vector=Metabolites[Sink]" value="1" type="Species" simulationType="fixed"/>
          <ModelParameter cn="CN=Root,Model=NoName,Vector=Compartments[ecm],Vector=Metabolites[X]" value="0" type="Species" simulationType="reactions"/>
          <ModelParameter cn="CN=Root,Model=NoName,Vector=Compartments[osteoblast],Vector=Metabolites[Bax]" value="100" type="Species" simulationType="reactions"/>
          <ModelParameter cn="CN=Root,Model=NoName,Vector=Compartments[osteoblast],Vector=Metabolites[Bax_Bcl2]" value="0" type="Species" simulationType="reactions"/>
          <ModelParameter cn="CN=Root,Model=NoName,Vector=Compartments[osteoblast],Vector=Metabolites[Bcl2]" value="0" type="Species" simulationType="reactions"/>
          <ModelParameter cn="CN=Root,Model=NoName,Vector=Compartments[osteoblast],Vector=Metabolites[CREB]" value="100" type="Species" simulationType="reactions"/>
          <ModelParameter cn="CN=Root,Model=NoName,Vector=Compartments[osteoblast],Vector=Metabolites[CREB_P]" value="0" type="Species" simulationType="reactions"/>
          <ModelParameter cn="CN=Root,Model=NoName,Vector=Compartments[osteoblast],Vector=Metabolites[CREB_Runx2]" value="0" type="Species" simulationType="reactions"/>
          <ModelParameter cn="CN=Root,Model=NoName,Vector=Compartments[osteoblast],Vector=Metabolites[Runx2]" value="10" type="Species" simulationType="reactions"/>
        </ModelParameterGroup>
        <ModelParameterGroup cn="String=Initial Global Quantities" type="Group">
          <ModelParameter cn="CN=Root,Model=NoName,Vector=Values[kactCreb]" value="0.008999999999999999" type="ModelValue" simulationType="fixed"/>
          <ModelParameter cn="CN=Root,Model=NoName,Vector=Values[kactOcy]" value="0.004" type="ModelValue" simulationType="fixed"/>
          <ModelParameter cn="CN=Root,Model=NoName,Vector=Values[kactOcyPth]" value="0.08" type="ModelValue" simulationType="fixed"/>
          <ModelParameter cn="CN=Root,Model=NoName,Vector=Values[kactTgfb]" value="2e-007" type="ModelValue" simulationType="fixed"/>
          <ModelParameter cn="CN=Root,Model=NoName,Vector=Values[kactWnt]" value="0.03" type="ModelValue" simulationType="fixed"/>
          <ModelParameter cn="CN=Root,Model=NoName,Vector=Values[kactWntPth]" value="0.001" type="ModelValue" simulationType="fixed"/>
          <ModelParameter cn="CN=Root,Model=NoName,Vector=Values[kbinBaxBcl2]" value="0.01" type="ModelValue" simulationType="fixed"/>
          <ModelParameter cn="CN=Root,Model=NoName,Vector=Values[kbinCrebRunx2]" value="0.01" type="ModelValue" simulationType="fixed"/>
          <ModelParameter cn="CN=Root,Model=NoName,Vector=Values[kbinObmPTH]" value="0.02" type="ModelValue" simulationType="fixed"/>
          <ModelParameter cn="CN=Root,Model=NoName,Vector=Values[kbinObpPTH]" value="0.0003" type="ModelValue" simulationType="fixed"/>
          <ModelParameter cn="CN=Root,Model=NoName,Vector=Values[kbinObpTgfb]" value="0.0002" type="ModelValue" simulationType="fixed"/>
          <ModelParameter cn="CN=Root,Model=NoName,Vector=Values[kbinOclpRANKL]" value="0.001" type="ModelValue" simulationType="fixed"/>
          <ModelParameter cn="CN=Root,Model=NoName,Vector=Values[kbinOcyPTH]" value="0.008" type="ModelValue" simulationType="fixed"/>
          <ModelParameter cn="CN=Root,Model=NoName,Vector=Values[kdeathOb]" value="0.00024" type="ModelValue" simulationType="fixed"/>
          <ModelParameter cn="CN=Root,Model=NoName,Vector=Values[kdeathOcl]" value="6.499999999999999e-005" type="ModelValue" simulationType="fixed"/>
          <ModelParameter cn="CN=Root,Model=NoName,Vector=Values[kdeathOclp]" value="1e-005" type="ModelValue" simulationType="fixed"/>
          <ModelParameter cn="CN=Root,Model=NoName,Vector=Values[kdeathOcy]" value="1e-008" type="ModelValue" simulationType="fixed"/>
          <ModelParameter cn="CN=Root,Model=NoName,Vector=Values[kdegBcl2]" value="0.0025" type="ModelValue" simulationType="fixed"/>
          <ModelParameter cn="CN=Root,Model=NoName,Vector=Values[kdegBone]" value="6.5e-009" type="ModelValue" simulationType="fixed"/>
          <ModelParameter cn="CN=Root,Model=NoName,Vector=Values[kdegMCSF]" value="0.0001" type="ModelValue" simulationType="fixed"/>
          <ModelParameter cn="CN=Root,Model=NoName,Vector=Values[kdegOPG]" value="4e-006" type="ModelValue" simulationType="fixed"/>
          <ModelParameter cn="CN=Root,Model=NoName,Vector=Values[kdegOPGRANKL]" value="1e-005" type="ModelValue" simulationType="fixed"/>
          <ModelParameter cn="CN=Root,Model=NoName,Vector=Values[kdegPTH]" value="0.002" type="ModelValue" simulationType="fixed"/>
          <ModelParameter cn="CN=Root,Model=NoName,Vector=Values[kdegRANKL]" value="3e-005" type="ModelValue" simulationType="fixed"/>
          <ModelParameter cn="CN=Root,Model=NoName,Vector=Values[kdegRunx2]" value="0.0001" type="ModelValue" simulationType="fixed"/>
          <ModelParameter cn="CN=Root,Model=NoName,Vector=Values[kdegRunx2PTH]" value="0.003" type="ModelValue" simulationType="fixed"/>
          <ModelParameter cn="CN=Root,Model=NoName,Vector=Values[kdegSost]" value="0.004" type="ModelValue" simulationType="fixed"/>
          <ModelParameter cn="CN=Root,Model=NoName,Vector=Values[kdegTgfb]" value="5e-005" type="ModelValue" simulationType="fixed"/>
          <ModelParameter cn="CN=Root,Model=NoName,Vector=Values[kdegTgfbPTH]" value="1.7e-005" type="ModelValue" simulationType="fixed"/>
          <ModelParameter cn="CN=Root,Model=NoName,Vector=Values[kdiffHSC]" value="5.5e-005" type="ModelValue" simulationType="fixed"/>
          <ModelParameter cn="CN=Root,Model=NoName,Vector=Values[kdiffMSC]" value="0.00065" type="ModelValue" simulationType="fixed"/>
          <ModelParameter cn="CN=Root,Model=NoName,Vector=Values[kdiffObP]" value="0.0001" type="ModelValue" simulationType="fixed"/>
          <ModelParameter cn="CN=Root,Model=NoName,Vector=Values[kdiffObproTgfb]" value="0.05" type="ModelValue" simulationType="fixed"/>
          <ModelParameter cn="CN=Root,Model=NoName,Vector=Values[kdiffOclP]" value="8.000000000000001e-005" type="ModelValue" simulationType="fixed"/>
          <ModelParameter cn="CN=Root,Model=NoName,Vector=Values[kformBone]" value="3.07e-006" type="ModelValue" simulationType="fixed"/>
          <ModelParameter cn="CN=Root,Model=NoName,Vector=Values[kinactCreb]" value="0.0001" type="ModelValue" simulationType="fixed"/>
          <ModelParameter cn="CN=Root,Model=NoName,Vector=Values[kinactOcy]" value="2e-005" type="ModelValue" simulationType="fixed"/>
          <ModelParameter cn="CN=Root,Model=NoName,Vector=Values[kinactWnt]" value="0.8" type="ModelValue" simulationType="fixed"/>
          <ModelParameter cn="CN=Root,Model=NoName,Vector=Values[kinhibRANKL]" value="0.001" type="ModelValue" simulationType="fixed"/>
          <ModelParameter cn="CN=Root,Model=NoName,Vector=Values[kmatOb]" value="2e-009" type="ModelValue" simulationType="fixed"/>
          <ModelParameter cn="CN=Root,Model=NoName,Vector=Values[kmatObTgfb]" value="1e-008" type="ModelValue" simulationType="fixed"/>
          <ModelParameter cn="CN=Root,Model=NoName,Vector=Values[krelBaxBcl2]" value="0.5" type="ModelValue" simulationType="fixed"/>
          <ModelParameter cn="CN=Root,Model=NoName,Vector=Values[krelCrebRunx2]" value="0.01" type="ModelValue" simulationType="fixed"/>
          <ModelParameter cn="CN=Root,Model=NoName,Vector=Values[krelObmPTH]" value="0.005" type="ModelValue" simulationType="fixed"/>
          <ModelParameter cn="CN=Root,Model=NoName,Vector=Values[krelObpPTH]" value="0.005" type="ModelValue" simulationType="fixed"/>
          <ModelParameter cn="CN=Root,Model=NoName,Vector=Values[krelObpTgfb]" value="0.01" type="ModelValue" simulationType="fixed"/>
          <ModelParameter cn="CN=Root,Model=NoName,Vector=Values[krelOclpRANKL]" value="0.001" type="ModelValue" simulationType="fixed"/>
          <ModelParameter cn="CN=Root,Model=NoName,Vector=Values[krelOcyPTH]" value="0.005" type="ModelValue" simulationType="fixed"/>
          <ModelParameter cn="CN=Root,Model=NoName,Vector=Values[krelRANKL]" value="0.001" type="ModelValue" simulationType="fixed"/>
          <ModelParameter cn="CN=Root,Model=NoName,Vector=Values[ksecMCSFbyMSC]" value="1e-005" type="ModelValue" simulationType="fixed"/>
          <ModelParameter cn="CN=Root,Model=NoName,Vector=Values[ksecMCSFbyObm]" value="1e-005" type="ModelValue" simulationType="fixed"/>
          <ModelParameter cn="CN=Root,Model=NoName,Vector=Values[ksecMCSFbyObp]" value="1e-005" type="ModelValue" simulationType="fixed"/>
          <ModelParameter cn="CN=Root,Model=NoName,Vector=Values[ksecMCSFbyObpro]" value="1e-005" type="ModelValue" simulationType="fixed"/>
          <ModelParameter cn="CN=Root,Model=NoName,Vector=Values[ksecOPGbyObm]" value="1e-005" type="ModelValue" simulationType="fixed"/>
          <ModelParameter cn="CN=Root,Model=NoName,Vector=Values[ksecOPGbyObp]" value="2e-006" type="ModelValue" simulationType="fixed"/>
          <ModelParameter cn="CN=Root,Model=NoName,Vector=Values[ksecOPGbyObpPTH]" value="1e-006" type="ModelValue" simulationType="fixed"/>
          <ModelParameter cn="CN=Root,Model=NoName,Vector=Values[ksecRANKLbyMSC]" value="1e-006" type="ModelValue" simulationType="fixed"/>
          <ModelParameter cn="CN=Root,Model=NoName,Vector=Values[ksecRANKLbyObm]" value="1e-007" type="ModelValue" simulationType="fixed"/>
          <ModelParameter cn="CN=Root,Model=NoName,Vector=Values[ksecRANKLbyObmPTH]" value="1e-006" type="ModelValue" simulationType="fixed"/>
          <ModelParameter cn="CN=Root,Model=NoName,Vector=Values[ksecRANKLbyObp]" value="3e-006" type="ModelValue" simulationType="fixed"/>
          <ModelParameter cn="CN=Root,Model=NoName,Vector=Values[ksecRANKLbyObpPTH]" value="2e-005" type="ModelValue" simulationType="fixed"/>
          <ModelParameter cn="CN=Root,Model=NoName,Vector=Values[ksecRANKLbyObpro]" value="7e-006" type="ModelValue" simulationType="fixed"/>
          <ModelParameter cn="CN=Root,Model=NoName,Vector=Values[ksecRANKLbyObpTgfb]" value="4e-006" type="ModelValue" simulationType="fixed"/>
          <ModelParameter cn="CN=Root,Model=NoName,Vector=Values[ksecRANKLbyOcy]" value="1e-006" type="ModelValue" simulationType="fixed"/>
          <ModelParameter cn="CN=Root,Model=NoName,Vector=Values[ksecRANKLbyOcyI]" value="1e-007" type="ModelValue" simulationType="fixed"/>
          <ModelParameter cn="CN=Root,Model=NoName,Vector=Values[ksecSost]" value="0.00075" type="ModelValue" simulationType="fixed"/>
          <ModelParameter cn="CN=Root,Model=NoName,Vector=Values[ksecTgfb]" value="5e-005" type="ModelValue" simulationType="fixed"/>
          <ModelParameter cn="CN=Root,Model=NoName,Vector=Values[ksynBcl2]" value="0.005" type="ModelValue" simulationType="fixed"/>
          <ModelParameter cn="CN=Root,Model=NoName,Vector=Values[ksynPTH]" value="0.02" type="ModelValue" simulationType="fixed"/>
          <ModelParameter cn="CN=Root,Model=NoName,Vector=Values[ksynRunx2]" value="0.005" type="ModelValue" simulationType="fixed"/>
          <ModelParameter cn="CN=Root,Model=NoName,Vector=Values[ksynX]" value="0.01157" type="ModelValue" simulationType="fixed"/>
          <ModelParameter cn="CN=Root,Model=NoName,Vector=Values[kunload]" value="0.00035" type="ModelValue" simulationType="fixed"/>
        </ModelParameterGroup>
        <ModelParameterGroup cn="String=Kinetic Parameters" type="Group">
          <ModelParameterGroup cn="CN=Root,Model=NoName,Vector=Reactions[Unloading]" type="Reaction">
            <ModelParameter cn="CN=Root,Model=NoName,Vector=Reactions[Unloading],ParameterGroup=Parameters,Parameter=kunload" value="0.00035" type="ReactionParameter" simulationType="assignment">
              <InitialExpression>
                &lt;CN=Root,Model=NoName,Vector=Values[kunload],Reference=InitialValue&gt;
              </InitialExpression>
            </ModelParameter>
          </ModelParameterGroup>
          <ModelParameterGroup cn="CN=Root,Model=NoName,Vector=Reactions[Osteocyte_activation]" type="Reaction">
            <ModelParameter cn="CN=Root,Model=NoName,Vector=Reactions[Osteocyte_activation],ParameterGroup=Parameters,Parameter=kactOcy" value="0.004" type="ReactionParameter" simulationType="assignment">
              <InitialExpression>
                &lt;CN=Root,Model=NoName,Vector=Values[kactOcy],Reference=InitialValue&gt;
              </InitialExpression>
            </ModelParameter>
          </ModelParameterGroup>
          <ModelParameterGroup cn="CN=Root,Model=NoName,Vector=Reactions[Osteocyte_activation_by_PTH]" type="Reaction">
            <ModelParameter cn="CN=Root,Model=NoName,Vector=Reactions[Osteocyte_activation_by_PTH],ParameterGroup=Parameters,Parameter=kactOcyPth" value="0.08" type="ReactionParameter" simulationType="assignment">
              <InitialExpression>
                &lt;CN=Root,Model=NoName,Vector=Values[kactOcyPth],Reference=InitialValue&gt;
              </InitialExpression>
            </ModelParameter>
          </ModelParameterGroup>
          <ModelParameterGroup cn="CN=Root,Model=NoName,Vector=Reactions[Osteocyte_inactivation]" type="Reaction">
            <ModelParameter cn="CN=Root,Model=NoName,Vector=Reactions[Osteocyte_inactivation],ParameterGroup=Parameters,Parameter=kinactOcy" value="2e-005" type="ReactionParameter" simulationType="assignment">
              <InitialExpression>
                &lt;CN=Root,Model=NoName,Vector=Values[kinactOcy],Reference=InitialValue&gt;
              </InitialExpression>
            </ModelParameter>
          </ModelParameterGroup>
          <ModelParameterGroup cn="CN=Root,Model=NoName,Vector=Reactions[Ocy_I_bound_by_PTH]" type="Reaction">
            <ModelParameter cn="CN=Root,Model=NoName,Vector=Reactions[Ocy_I_bound_by_PTH],ParameterGroup=Parameters,Parameter=kbinOcyPTH" value="0.008" type="ReactionParameter" simulationType="assignment">
              <InitialExpression>
                &lt;CN=Root,Model=NoName,Vector=Values[kbinOcyPTH],Reference=InitialValue&gt;
              </InitialExpression>
            </ModelParameter>
          </ModelParameterGroup>
          <ModelParameterGroup cn="CN=Root,Model=NoName,Vector=Reactions[Ocy_I_PTH_release]" type="Reaction">
            <ModelParameter cn="CN=Root,Model=NoName,Vector=Reactions[Ocy_I_PTH_release],ParameterGroup=Parameters,Parameter=krelOcyPTH" value="0.005" type="ReactionParameter" simulationType="assignment">
              <InitialExpression>
                &lt;CN=Root,Model=NoName,Vector=Values[krelOcyPTH],Reference=InitialValue&gt;
              </InitialExpression>
            </ModelParameter>
          </ModelParameterGroup>
          <ModelParameterGroup cn="CN=Root,Model=NoName,Vector=Reactions[Ocy_apoptosis]" type="Reaction">
            <ModelParameter cn="CN=Root,Model=NoName,Vector=Reactions[Ocy_apoptosis],ParameterGroup=Parameters,Parameter=kdeathOcy" value="1e-008" type="ReactionParameter" simulationType="assignment">
              <InitialExpression>
                &lt;CN=Root,Model=NoName,Vector=Values[kdeathOcy],Reference=InitialValue&gt;
              </InitialExpression>
            </ModelParameter>
          </ModelParameterGroup>
          <ModelParameterGroup cn="CN=Root,Model=NoName,Vector=Reactions[Sost_secretion]" type="Reaction">
            <ModelParameter cn="CN=Root,Model=NoName,Vector=Reactions[Sost_secretion],ParameterGroup=Parameters,Parameter=ksecSost" value="0.00075" type="ReactionParameter" simulationType="assignment">
              <InitialExpression>
                &lt;CN=Root,Model=NoName,Vector=Values[ksecSost],Reference=InitialValue&gt;
              </InitialExpression>
            </ModelParameter>
          </ModelParameterGroup>
          <ModelParameterGroup cn="CN=Root,Model=NoName,Vector=Reactions[Sost_degradation]" type="Reaction">
            <ModelParameter cn="CN=Root,Model=NoName,Vector=Reactions[Sost_degradation],ParameterGroup=Parameters,Parameter=kdegSost" value="0.004" type="ReactionParameter" simulationType="assignment">
              <InitialExpression>
                &lt;CN=Root,Model=NoName,Vector=Values[kdegSost],Reference=InitialValue&gt;
              </InitialExpression>
            </ModelParameter>
          </ModelParameterGroup>
          <ModelParameterGroup cn="CN=Root,Model=NoName,Vector=Reactions[Wnt_activation]" type="Reaction">
            <ModelParameter cn="CN=Root,Model=NoName,Vector=Reactions[Wnt_activation],ParameterGroup=Parameters,Parameter=kactWnt" value="0.03" type="ReactionParameter" simulationType="assignment">
              <InitialExpression>
                &lt;CN=Root,Model=NoName,Vector=Values[kactWnt],Reference=InitialValue&gt;
              </InitialExpression>
            </ModelParameter>
          </ModelParameterGroup>
          <ModelParameterGroup cn="CN=Root,Model=NoName,Vector=Reactions[Wnt_activation_by_PTH]" type="Reaction">
            <ModelParameter cn="CN=Root,Model=NoName,Vector=Reactions[Wnt_activation_by_PTH],ParameterGroup=Parameters,Parameter=kactWntPth" value="0.001" type="ReactionParameter" simulationType="assignment">
              <InitialExpression>
                &lt;CN=Root,Model=NoName,Vector=Values[kactWntPth],Reference=InitialValue&gt;
              </InitialExpression>
            </ModelParameter>
          </ModelParameterGroup>
          <ModelParameterGroup cn="CN=Root,Model=NoName,Vector=Reactions[Inactivation_of_Wnt_by_Sost]" type="Reaction">
            <ModelParameter cn="CN=Root,Model=NoName,Vector=Reactions[Inactivation_of_Wnt_by_Sost],ParameterGroup=Parameters,Parameter=kinactWnt" value="0.8" type="ReactionParameter" simulationType="assignment">
              <InitialExpression>
                &lt;CN=Root,Model=NoName,Vector=Values[kinactWnt],Reference=InitialValue&gt;
              </InitialExpression>
            </ModelParameter>
          </ModelParameterGroup>
          <ModelParameterGroup cn="CN=Root,Model=NoName,Vector=Reactions[MSC_differentiation_to_Ob_pro]" type="Reaction">
            <ModelParameter cn="CN=Root,Model=NoName,Vector=Reactions[MSC_differentiation_to_Ob_pro],ParameterGroup=Parameters,Parameter=kdiffMSC" value="0.00065" type="ReactionParameter" simulationType="assignment">
              <InitialExpression>
                &lt;CN=Root,Model=NoName,Vector=Values[kdiffMSC],Reference=InitialValue&gt;
              </InitialExpression>
            </ModelParameter>
          </ModelParameterGroup>
          <ModelParameterGroup cn="CN=Root,Model=NoName,Vector=Reactions[Osteoblast_progenitor_differentiation_by_Tgfb]" type="Reaction">
            <ModelParameter cn="CN=Root,Model=NoName,Vector=Reactions[Osteoblast_progenitor_differentiation_by_Tgfb],ParameterGroup=Parameters,Parameter=kdiffObproTgfb" value="0.05" type="ReactionParameter" simulationType="assignment">
              <InitialExpression>
                &lt;CN=Root,Model=NoName,Vector=Values[kdiffObproTgfb],Reference=InitialValue&gt;
              </InitialExpression>
            </ModelParameter>
          </ModelParameterGroup>
          <ModelParameterGroup cn="CN=Root,Model=NoName,Vector=Reactions[Ob_precursor_differentiation]" type="Reaction">
            <ModelParameter cn="CN=Root,Model=NoName,Vector=Reactions[Ob_precursor_differentiation],ParameterGroup=Parameters,Parameter=kdiffObP" value="0.0001" type="ReactionParameter" simulationType="assignment">
              <InitialExpression>
                &lt;CN=Root,Model=NoName,Vector=Values[kdiffObP],Reference=InitialValue&gt;
              </InitialExpression>
            </ModelParameter>
          </ModelParameterGroup>
          <ModelParameterGroup cn="CN=Root,Model=NoName,Vector=Reactions[Ob_p_binding_by_PTH]" type="Reaction">
            <ModelParameter cn="CN=Root,Model=NoName,Vector=Reactions[Ob_p_binding_by_PTH],ParameterGroup=Parameters,Parameter=kbinObpPTH" value="0.0003" type="ReactionParameter" simulationType="assignment">
              <InitialExpression>
                &lt;CN=Root,Model=NoName,Vector=Values[kbinObpPTH],Reference=InitialValue&gt;
              </InitialExpression>
            </ModelParameter>
          </ModelParameterGroup>
          <ModelParameterGroup cn="CN=Root,Model=NoName,Vector=Reactions[Ob_p_PTH_release]" type="Reaction">
            <ModelParameter cn="CN=Root,Model=NoName,Vector=Reactions[Ob_p_PTH_release],ParameterGroup=Parameters,Parameter=krelObpPTH" value="0.005" type="ReactionParameter" simulationType="assignment">
              <InitialExpression>
                &lt;CN=Root,Model=NoName,Vector=Values[krelObpPTH],Reference=InitialValue&gt;
              </InitialExpression>
            </ModelParameter>
          </ModelParameterGroup>
          <ModelParameterGroup cn="CN=Root,Model=NoName,Vector=Reactions[Ob_p_Tgfb_binding]" type="Reaction">
            <ModelParameter cn="CN=Root,Model=NoName,Vector=Reactions[Ob_p_Tgfb_binding],ParameterGroup=Parameters,Parameter=kbinObpTgfb" value="0.0002" type="ReactionParameter" simulationType="assignment">
              <InitialExpression>
                &lt;CN=Root,Model=NoName,Vector=Values[kbinObpTgfb],Reference=InitialValue&gt;
              </InitialExpression>
            </ModelParameter>
          </ModelParameterGroup>
          <ModelParameterGroup cn="CN=Root,Model=NoName,Vector=Reactions[Ob_p_Tgfb_release]" type="Reaction">
            <ModelParameter cn="CN=Root,Model=NoName,Vector=Reactions[Ob_p_Tgfb_release],ParameterGroup=Parameters,Parameter=krelObpTgfb" value="0.01" type="ReactionParameter" simulationType="assignment">
              <InitialExpression>
                &lt;CN=Root,Model=NoName,Vector=Values[krelObpTgfb],Reference=InitialValue&gt;
              </InitialExpression>
            </ModelParameter>
          </ModelParameterGroup>
          <ModelParameterGroup cn="CN=Root,Model=NoName,Vector=Reactions[Ob_maturation_to_Ocy]" type="Reaction">
            <ModelParameter cn="CN=Root,Model=NoName,Vector=Reactions[Ob_maturation_to_Ocy],ParameterGroup=Parameters,Parameter=kmatOb" value="2e-009" type="ReactionParameter" simulationType="assignment">
              <InitialExpression>
                &lt;CN=Root,Model=NoName,Vector=Values[kmatOb],Reference=InitialValue&gt;
              </InitialExpression>
            </ModelParameter>
          </ModelParameterGroup>
          <ModelParameterGroup cn="CN=Root,Model=NoName,Vector=Reactions[Ob_maturation_to_Ocy_by_Tgfb]" type="Reaction">
            <ModelParameter cn="CN=Root,Model=NoName,Vector=Reactions[Ob_maturation_to_Ocy_by_Tgfb],ParameterGroup=Parameters,Parameter=kmatObTgfb" value="1e-008" type="ReactionParameter" simulationType="assignment">
              <InitialExpression>
                &lt;CN=Root,Model=NoName,Vector=Values[kmatObTgfb],Reference=InitialValue&gt;
              </InitialExpression>
            </ModelParameter>
          </ModelParameterGroup>
          <ModelParameterGroup cn="CN=Root,Model=NoName,Vector=Reactions[Ob_m_bound_by_PTH]" type="Reaction">
            <ModelParameter cn="CN=Root,Model=NoName,Vector=Reactions[Ob_m_bound_by_PTH],ParameterGroup=Parameters,Parameter=kbinObmPTH" value="0.02" type="ReactionParameter" simulationType="assignment">
              <InitialExpression>
                &lt;CN=Root,Model=NoName,Vector=Values[kbinObmPTH],Reference=InitialValue&gt;
              </InitialExpression>
            </ModelParameter>
          </ModelParameterGroup>
          <ModelParameterGroup cn="CN=Root,Model=NoName,Vector=Reactions[Ob_m_PTH_release]" type="Reaction">
            <ModelParameter cn="CN=Root,Model=NoName,Vector=Reactions[Ob_m_PTH_release],ParameterGroup=Parameters,Parameter=krelObmPTH" value="0.005" type="ReactionParameter" simulationType="assignment">
              <InitialExpression>
                &lt;CN=Root,Model=NoName,Vector=Values[krelObmPTH],Reference=InitialValue&gt;
              </InitialExpression>
            </ModelParameter>
          </ModelParameterGroup>
          <ModelParameterGroup cn="CN=Root,Model=NoName,Vector=Reactions[Ob_m_apoptosis]" type="Reaction">
            <ModelParameter cn="CN=Root,Model=NoName,Vector=Reactions[Ob_m_apoptosis],ParameterGroup=Parameters,Parameter=kdeathOb" value="0.00024" type="ReactionParameter" simulationType="assignment">
              <InitialExpression>
                &lt;CN=Root,Model=NoName,Vector=Values[kdeathOb],Reference=InitialValue&gt;
              </InitialExpression>
            </ModelParameter>
          </ModelParameterGroup>
          <ModelParameterGroup cn="CN=Root,Model=NoName,Vector=Reactions[Ob_m_PTH_apoptosis]" type="Reaction">
            <ModelParameter cn="CN=Root,Model=NoName,Vector=Reactions[Ob_m_PTH_apoptosis],ParameterGroup=Parameters,Parameter=kdeathOb" value="0.00024" type="ReactionParameter" simulationType="assignment">
              <InitialExpression>
                &lt;CN=Root,Model=NoName,Vector=Values[kdeathOb],Reference=InitialValue&gt;
              </InitialExpression>
            </ModelParameter>
          </ModelParameterGroup>
          <ModelParameterGroup cn="CN=Root,Model=NoName,Vector=Reactions[HSC_differentiation_to_Ocl_p]" type="Reaction">
            <ModelParameter cn="CN=Root,Model=NoName,Vector=Reactions[HSC_differentiation_to_Ocl_p],ParameterGroup=Parameters,Parameter=kdiffHSC" value="5.5e-005" type="ReactionParameter" simulationType="assignment">
              <InitialExpression>
                &lt;CN=Root,Model=NoName,Vector=Values[kdiffHSC],Reference=InitialValue&gt;
              </InitialExpression>
            </ModelParameter>
          </ModelParameterGroup>
          <ModelParameterGroup cn="CN=Root,Model=NoName,Vector=Reactions[Ocl_p_apoptosis]" type="Reaction">
            <ModelParameter cn="CN=Root,Model=NoName,Vector=Reactions[Ocl_p_apoptosis],ParameterGroup=Parameters,Parameter=kdeathOclp" value="1e-005" type="ReactionParameter" simulationType="assignment">
              <InitialExpression>
                &lt;CN=Root,Model=NoName,Vector=Values[kdeathOclp],Reference=InitialValue&gt;
              </InitialExpression>
            </ModelParameter>
          </ModelParameterGroup>
          <ModelParameterGroup cn="CN=Root,Model=NoName,Vector=Reactions[Ocl_p_RANKL_binding]" type="Reaction">
            <ModelParameter cn="CN=Root,Model=NoName,Vector=Reactions[Ocl_p_RANKL_binding],ParameterGroup=Parameters,Parameter=kbinOclpRANKL" value="0.001" type="ReactionParameter" simulationType="assignment">
              <InitialExpression>
                &lt;CN=Root,Model=NoName,Vector=Values[kbinOclpRANKL],Reference=InitialValue&gt;
              </InitialExpression>
            </ModelParameter>
          </ModelParameterGroup>
          <ModelParameterGroup cn="CN=Root,Model=NoName,Vector=Reactions[Ocl_p_RANKL_release]" type="Reaction">
            <ModelParameter cn="CN=Root,Model=NoName,Vector=Reactions[Ocl_p_RANKL_release],ParameterGroup=Parameters,Parameter=krelOclpRANKL" value="0.001" type="ReactionParameter" simulationType="assignment">
              <InitialExpression>
                &lt;CN=Root,Model=NoName,Vector=Values[krelOclpRANKL],Reference=InitialValue&gt;
              </InitialExpression>
            </ModelParameter>
          </ModelParameterGroup>
          <ModelParameterGroup cn="CN=Root,Model=NoName,Vector=Reactions[Osteoclast_precursor_differentiation]" type="Reaction">
            <ModelParameter cn="CN=Root,Model=NoName,Vector=Reactions[Osteoclast_precursor_differentiation],ParameterGroup=Parameters,Parameter=kdiffOclP" value="8.000000000000001e-005" type="ReactionParameter" simulationType="assignment">
              <InitialExpression>
                &lt;CN=Root,Model=NoName,Vector=Values[kdiffOclP],Reference=InitialValue&gt;
              </InitialExpression>
            </ModelParameter>
          </ModelParameterGroup>
          <ModelParameterGroup cn="CN=Root,Model=NoName,Vector=Reactions[RANKL_inhibition]" type="Reaction">
            <ModelParameter cn="CN=Root,Model=NoName,Vector=Reactions[RANKL_inhibition],ParameterGroup=Parameters,Parameter=kinhibRANKL" value="0.001" type="ReactionParameter" simulationType="assignment">
              <InitialExpression>
                &lt;CN=Root,Model=NoName,Vector=Values[kinhibRANKL],Reference=InitialValue&gt;
              </InitialExpression>
            </ModelParameter>
          </ModelParameterGroup>
          <ModelParameterGroup cn="CN=Root,Model=NoName,Vector=Reactions[OPG_RANKL_dissociation]" type="Reaction">
            <ModelParameter cn="CN=Root,Model=NoName,Vector=Reactions[OPG_RANKL_dissociation],ParameterGroup=Parameters,Parameter=krelRANKL" value="0.001" type="ReactionParameter" simulationType="assignment">
              <InitialExpression>
                &lt;CN=Root,Model=NoName,Vector=Values[krelRANKL],Reference=InitialValue&gt;
              </InitialExpression>
            </ModelParameter>
          </ModelParameterGroup>
          <ModelParameterGroup cn="CN=Root,Model=NoName,Vector=Reactions[OPG_RANKL_degradation]" type="Reaction">
            <ModelParameter cn="CN=Root,Model=NoName,Vector=Reactions[OPG_RANKL_degradation],ParameterGroup=Parameters,Parameter=kdegOPGRANKL" value="1e-005" type="ReactionParameter" simulationType="assignment">
              <InitialExpression>
                &lt;CN=Root,Model=NoName,Vector=Values[kdegOPGRANKL],Reference=InitialValue&gt;
              </InitialExpression>
            </ModelParameter>
          </ModelParameterGroup>
          <ModelParameterGroup cn="CN=Root,Model=NoName,Vector=Reactions[Osteoclast_apoptosis]" type="Reaction">
            <ModelParameter cn="CN=Root,Model=NoName,Vector=Reactions[Osteoclast_apoptosis],ParameterGroup=Parameters,Parameter=kdeathOcl" value="6.499999999999999e-005" type="ReactionParameter" simulationType="assignment">
              <InitialExpression>
                &lt;CN=Root,Model=NoName,Vector=Values[kdeathOcl],Reference=InitialValue&gt;
              </InitialExpression>
            </ModelParameter>
          </ModelParameterGroup>
          <ModelParameterGroup cn="CN=Root,Model=NoName,Vector=Reactions[RANKL_degradation]" type="Reaction">
            <ModelParameter cn="CN=Root,Model=NoName,Vector=Reactions[RANKL_degradation],ParameterGroup=Parameters,Parameter=kdegRANKL" value="3e-005" type="ReactionParameter" simulationType="assignment">
              <InitialExpression>
                &lt;CN=Root,Model=NoName,Vector=Values[kdegRANKL],Reference=InitialValue&gt;
              </InitialExpression>
            </ModelParameter>
          </ModelParameterGroup>
          <ModelParameterGroup cn="CN=Root,Model=NoName,Vector=Reactions[OPG_degradation]" type="Reaction">
            <ModelParameter cn="CN=Root,Model=NoName,Vector=Reactions[OPG_degradation],ParameterGroup=Parameters,Parameter=kdegOPG" value="4e-006" type="ReactionParameter" simulationType="assignment">
              <InitialExpression>
                &lt;CN=Root,Model=NoName,Vector=Values[kdegOPG],Reference=InitialValue&gt;
              </InitialExpression>
            </ModelParameter>
          </ModelParameterGroup>
          <ModelParameterGroup cn="CN=Root,Model=NoName,Vector=Reactions[MCSF_secretion_by_MSC]" type="Reaction">
            <ModelParameter cn="CN=Root,Model=NoName,Vector=Reactions[MCSF_secretion_by_MSC],ParameterGroup=Parameters,Parameter=ksecMCSFbyMSC" value="1e-005" type="ReactionParameter" simulationType="assignment">
              <InitialExpression>
                &lt;CN=Root,Model=NoName,Vector=Values[ksecMCSFbyMSC],Reference=InitialValue&gt;
              </InitialExpression>
            </ModelParameter>
          </ModelParameterGroup>
          <ModelParameterGroup cn="CN=Root,Model=NoName,Vector=Reactions[MCSF_secretion_by_Ob_pro]" type="Reaction">
            <ModelParameter cn="CN=Root,Model=NoName,Vector=Reactions[MCSF_secretion_by_Ob_pro],ParameterGroup=Parameters,Parameter=ksecMCSFbyObpro" value="1e-005" type="ReactionParameter" simulationType="assignment">
              <InitialExpression>
                &lt;CN=Root,Model=NoName,Vector=Values[ksecMCSFbyObpro],Reference=InitialValue&gt;
              </InitialExpression>
            </ModelParameter>
          </ModelParameterGroup>
          <ModelParameterGroup cn="CN=Root,Model=NoName,Vector=Reactions[MCSF_secretion_by_Ob_p]" type="Reaction">
            <ModelParameter cn="CN=Root,Model=NoName,Vector=Reactions[MCSF_secretion_by_Ob_p],ParameterGroup=Parameters,Parameter=ksecMCSFbyObp" value="1e-005" type="ReactionParameter" simulationType="assignment">
              <InitialExpression>
                &lt;CN=Root,Model=NoName,Vector=Values[ksecMCSFbyObp],Reference=InitialValue&gt;
              </InitialExpression>
            </ModelParameter>
          </ModelParameterGroup>
          <ModelParameterGroup cn="CN=Root,Model=NoName,Vector=Reactions[MCSF_secretion_by_Ob_p_PTH]" type="Reaction">
            <ModelParameter cn="CN=Root,Model=NoName,Vector=Reactions[MCSF_secretion_by_Ob_p_PTH],ParameterGroup=Parameters,Parameter=ksecMCSFbyObp" value="1e-005" type="ReactionParameter" simulationType="assignment">
              <InitialExpression>
                &lt;CN=Root,Model=NoName,Vector=Values[ksecMCSFbyObp],Reference=InitialValue&gt;
              </InitialExpression>
            </ModelParameter>
          </ModelParameterGroup>
          <ModelParameterGroup cn="CN=Root,Model=NoName,Vector=Reactions[MCSF_secretion_by_Ob_m]" type="Reaction">
            <ModelParameter cn="CN=Root,Model=NoName,Vector=Reactions[MCSF_secretion_by_Ob_m],ParameterGroup=Parameters,Parameter=ksecMCSFbyObm" value="1e-005" type="ReactionParameter" simulationType="assignment">
              <InitialExpression>
                &lt;CN=Root,Model=NoName,Vector=Values[ksecMCSFbyObm],Reference=InitialValue&gt;
              </InitialExpression>
            </ModelParameter>
          </ModelParameterGroup>
          <ModelParameterGroup cn="CN=Root,Model=NoName,Vector=Reactions[MCSF_secretion_by_Ob_m_PTH]" type="Reaction">
            <ModelParameter cn="CN=Root,Model=NoName,Vector=Reactions[MCSF_secretion_by_Ob_m_PTH],ParameterGroup=Parameters,Parameter=ksecMCSFbyObm" value="1e-005" type="ReactionParameter" simulationType="assignment">
              <InitialExpression>
                &lt;CN=Root,Model=NoName,Vector=Values[ksecMCSFbyObm],Reference=InitialValue&gt;
              </InitialExpression>
            </ModelParameter>
          </ModelParameterGroup>
          <ModelParameterGroup cn="CN=Root,Model=NoName,Vector=Reactions[MCSF_degradation]" type="Reaction">
            <ModelParameter cn="CN=Root,Model=NoName,Vector=Reactions[MCSF_degradation],ParameterGroup=Parameters,Parameter=kdegMCSF" value="0.0001" type="ReactionParameter" simulationType="assignment">
              <InitialExpression>
                &lt;CN=Root,Model=NoName,Vector=Values[kdegMCSF],Reference=InitialValue&gt;
              </InitialExpression>
            </ModelParameter>
          </ModelParameterGroup>
          <ModelParameterGroup cn="CN=Root,Model=NoName,Vector=Reactions[OPG_secretion_by_Ob_p]" type="Reaction">
            <ModelParameter cn="CN=Root,Model=NoName,Vector=Reactions[OPG_secretion_by_Ob_p],ParameterGroup=Parameters,Parameter=ksecOPGbyObp" value="2e-006" type="ReactionParameter" simulationType="assignment">
              <InitialExpression>
                &lt;CN=Root,Model=NoName,Vector=Values[ksecOPGbyObp],Reference=InitialValue&gt;
              </InitialExpression>
            </ModelParameter>
          </ModelParameterGroup>
          <ModelParameterGroup cn="CN=Root,Model=NoName,Vector=Reactions[OPG_secretion_by_Ob_p_PTH]" type="Reaction">
            <ModelParameter cn="CN=Root,Model=NoName,Vector=Reactions[OPG_secretion_by_Ob_p_PTH],ParameterGroup=Parameters,Parameter=ksecOPGbyObpPTH" value="1e-006" type="ReactionParameter" simulationType="assignment">
              <InitialExpression>
                &lt;CN=Root,Model=NoName,Vector=Values[ksecOPGbyObpPTH],Reference=InitialValue&gt;
              </InitialExpression>
            </ModelParameter>
          </ModelParameterGroup>
          <ModelParameterGroup cn="CN=Root,Model=NoName,Vector=Reactions[OPG_secretion_by_Ob_m]" type="Reaction">
            <ModelParameter cn="CN=Root,Model=NoName,Vector=Reactions[OPG_secretion_by_Ob_m],ParameterGroup=Parameters,Parameter=ksecOPGbyObm" value="1e-005" type="ReactionParameter" simulationType="assignment">
              <InitialExpression>
                &lt;CN=Root,Model=NoName,Vector=Values[ksecOPGbyObm],Reference=InitialValue&gt;
              </InitialExpression>
            </ModelParameter>
          </ModelParameterGroup>
          <ModelParameterGroup cn="CN=Root,Model=NoName,Vector=Reactions[RANKL_secretion_by_Ocy_A]" type="Reaction">
            <ModelParameter cn="CN=Root,Model=NoName,Vector=Reactions[RANKL_secretion_by_Ocy_A],ParameterGroup=Parameters,Parameter=ksecRANKLbyOcy" value="1e-006" type="ReactionParameter" simulationType="assignment">
              <InitialExpression>
                &lt;CN=Root,Model=NoName,Vector=Values[ksecRANKLbyOcy],Reference=InitialValue&gt;
              </InitialExpression>
            </ModelParameter>
          </ModelParameterGroup>
          <ModelParameterGroup cn="CN=Root,Model=NoName,Vector=Reactions[RANKL_secretion_by_Ocy_I]" type="Reaction">
            <ModelParameter cn="CN=Root,Model=NoName,Vector=Reactions[RANKL_secretion_by_Ocy_I],ParameterGroup=Parameters,Parameter=ksecRANKLbyOcyI" value="1e-007" type="ReactionParameter" simulationType="assignment">
              <InitialExpression>
                &lt;CN=Root,Model=NoName,Vector=Values[ksecRANKLbyOcyI],Reference=InitialValue&gt;
              </InitialExpression>
            </ModelParameter>
          </ModelParameterGroup>
          <ModelParameterGroup cn="CN=Root,Model=NoName,Vector=Reactions[RANKL_secretion_by_MSCs]" type="Reaction">
            <ModelParameter cn="CN=Root,Model=NoName,Vector=Reactions[RANKL_secretion_by_MSCs],ParameterGroup=Parameters,Parameter=ksecRANKLbyMSC" value="1e-006" type="ReactionParameter" simulationType="assignment">
              <InitialExpression>
                &lt;CN=Root,Model=NoName,Vector=Values[ksecRANKLbyMSC],Reference=InitialValue&gt;
              </InitialExpression>
            </ModelParameter>
          </ModelParameterGroup>
          <ModelParameterGroup cn="CN=Root,Model=NoName,Vector=Reactions[RANKL_secretion_by_Ob_p]" type="Reaction">
            <ModelParameter cn="CN=Root,Model=NoName,Vector=Reactions[RANKL_secretion_by_Ob_p],ParameterGroup=Parameters,Parameter=ksecRANKLbyObp" value="3e-006" type="ReactionParameter" simulationType="assignment">
              <InitialExpression>
                &lt;CN=Root,Model=NoName,Vector=Values[ksecRANKLbyObp],Reference=InitialValue&gt;
              </InitialExpression>
            </ModelParameter>
          </ModelParameterGroup>
          <ModelParameterGroup cn="CN=Root,Model=NoName,Vector=Reactions[RANKL_secretion_by_Ob_p_Tgfb_A]" type="Reaction">
            <ModelParameter cn="CN=Root,Model=NoName,Vector=Reactions[RANKL_secretion_by_Ob_p_Tgfb_A],ParameterGroup=Parameters,Parameter=ksecRANKLbyObpTgfb" value="4e-006" type="ReactionParameter" simulationType="assignment">
              <InitialExpression>
                &lt;CN=Root,Model=NoName,Vector=Values[ksecRANKLbyObpTgfb],Reference=InitialValue&gt;
              </InitialExpression>
            </ModelParameter>
          </ModelParameterGroup>
          <ModelParameterGroup cn="CN=Root,Model=NoName,Vector=Reactions[RANKL_secretion_by_Ob_p_PTH]" type="Reaction">
            <ModelParameter cn="CN=Root,Model=NoName,Vector=Reactions[RANKL_secretion_by_Ob_p_PTH],ParameterGroup=Parameters,Parameter=ksecRANKLbyObpPTH" value="2e-005" type="ReactionParameter" simulationType="assignment">
              <InitialExpression>
                &lt;CN=Root,Model=NoName,Vector=Values[ksecRANKLbyObpPTH],Reference=InitialValue&gt;
              </InitialExpression>
            </ModelParameter>
          </ModelParameterGroup>
          <ModelParameterGroup cn="CN=Root,Model=NoName,Vector=Reactions[RANKL_secretion_by_Ob_pro]" type="Reaction">
            <ModelParameter cn="CN=Root,Model=NoName,Vector=Reactions[RANKL_secretion_by_Ob_pro],ParameterGroup=Parameters,Parameter=ksecRANKLbyObpro" value="7e-006" type="ReactionParameter" simulationType="assignment">
              <InitialExpression>
                &lt;CN=Root,Model=NoName,Vector=Values[ksecRANKLbyObpro],Reference=InitialValue&gt;
              </InitialExpression>
            </ModelParameter>
          </ModelParameterGroup>
          <ModelParameterGroup cn="CN=Root,Model=NoName,Vector=Reactions[RANKL_secretion_by_Ob_m]" type="Reaction">
            <ModelParameter cn="CN=Root,Model=NoName,Vector=Reactions[RANKL_secretion_by_Ob_m],ParameterGroup=Parameters,Parameter=ksecRANKLbyObm" value="1e-007" type="ReactionParameter" simulationType="assignment">
              <InitialExpression>
                &lt;CN=Root,Model=NoName,Vector=Values[ksecRANKLbyObm],Reference=InitialValue&gt;
              </InitialExpression>
            </ModelParameter>
          </ModelParameterGroup>
          <ModelParameterGroup cn="CN=Root,Model=NoName,Vector=Reactions[RANKL_secretion_by_Ob_m_PTH_enhanced]" type="Reaction">
            <ModelParameter cn="CN=Root,Model=NoName,Vector=Reactions[RANKL_secretion_by_Ob_m_PTH_enhanced],ParameterGroup=Parameters,Parameter=ksecRANKLbyObmPTH" value="1e-006" type="ReactionParameter" simulationType="assignment">
              <InitialExpression>
                &lt;CN=Root,Model=NoName,Vector=Values[ksecRANKLbyObmPTH],Reference=InitialValue&gt;
              </InitialExpression>
            </ModelParameter>
          </ModelParameterGroup>
          <ModelParameterGroup cn="CN=Root,Model=NoName,Vector=Reactions[Tgfb_secretion_by_Obm]" type="Reaction">
            <ModelParameter cn="CN=Root,Model=NoName,Vector=Reactions[Tgfb_secretion_by_Obm],ParameterGroup=Parameters,Parameter=ksecTgfb" value="5e-005" type="ReactionParameter" simulationType="assignment">
              <InitialExpression>
                &lt;CN=Root,Model=NoName,Vector=Values[ksecTgfb],Reference=InitialValue&gt;
              </InitialExpression>
            </ModelParameter>
          </ModelParameterGroup>
          <ModelParameterGroup cn="CN=Root,Model=NoName,Vector=Reactions[Tgfb_activation]" type="Reaction">
            <ModelParameter cn="CN=Root,Model=NoName,Vector=Reactions[Tgfb_activation],ParameterGroup=Parameters,Parameter=kactTgfb" value="2e-007" type="ReactionParameter" simulationType="assignment">
              <InitialExpression>
                &lt;CN=Root,Model=NoName,Vector=Values[kactTgfb],Reference=InitialValue&gt;
              </InitialExpression>
            </ModelParameter>
          </ModelParameterGroup>
          <ModelParameterGroup cn="CN=Root,Model=NoName,Vector=Reactions[Tgfb_degradation]" type="Reaction">
            <ModelParameter cn="CN=Root,Model=NoName,Vector=Reactions[Tgfb_degradation],ParameterGroup=Parameters,Parameter=kdegTgfb" value="5e-005" type="ReactionParameter" simulationType="assignment">
              <InitialExpression>
                &lt;CN=Root,Model=NoName,Vector=Values[kdegTgfb],Reference=InitialValue&gt;
              </InitialExpression>
            </ModelParameter>
          </ModelParameterGroup>
          <ModelParameterGroup cn="CN=Root,Model=NoName,Vector=Reactions[Tgfb_degradation_by_PTH]" type="Reaction">
            <ModelParameter cn="CN=Root,Model=NoName,Vector=Reactions[Tgfb_degradation_by_PTH],ParameterGroup=Parameters,Parameter=kdegTgfbPTH" value="1.7e-005" type="ReactionParameter" simulationType="assignment">
              <InitialExpression>
                &lt;CN=Root,Model=NoName,Vector=Values[kdegTgfbPTH],Reference=InitialValue&gt;
              </InitialExpression>
            </ModelParameter>
          </ModelParameterGroup>
          <ModelParameterGroup cn="CN=Root,Model=NoName,Vector=Reactions[PTH_production]" type="Reaction">
            <ModelParameter cn="CN=Root,Model=NoName,Vector=Reactions[PTH_production],ParameterGroup=Parameters,Parameter=ksynPTH" value="0.02" type="ReactionParameter" simulationType="assignment">
              <InitialExpression>
                &lt;CN=Root,Model=NoName,Vector=Values[ksynPTH],Reference=InitialValue&gt;
              </InitialExpression>
            </ModelParameter>
          </ModelParameterGroup>
          <ModelParameterGroup cn="CN=Root,Model=NoName,Vector=Reactions[PTH_degradation]" type="Reaction">
            <ModelParameter cn="CN=Root,Model=NoName,Vector=Reactions[PTH_degradation],ParameterGroup=Parameters,Parameter=kdegPTH" value="0.002" type="ReactionParameter" simulationType="assignment">
              <InitialExpression>
                &lt;CN=Root,Model=NoName,Vector=Values[kdegPTH],Reference=InitialValue&gt;
              </InitialExpression>
            </ModelParameter>
          </ModelParameterGroup>
          <ModelParameterGroup cn="CN=Root,Model=NoName,Vector=Reactions[CREB_activation]" type="Reaction">
            <ModelParameter cn="CN=Root,Model=NoName,Vector=Reactions[CREB_activation],ParameterGroup=Parameters,Parameter=kactCreb" value="0.008999999999999999" type="ReactionParameter" simulationType="assignment">
              <InitialExpression>
                &lt;CN=Root,Model=NoName,Vector=Values[kactCreb],Reference=InitialValue&gt;
              </InitialExpression>
            </ModelParameter>
          </ModelParameterGroup>
          <ModelParameterGroup cn="CN=Root,Model=NoName,Vector=Reactions[CREB_inactivation]" type="Reaction">
            <ModelParameter cn="CN=Root,Model=NoName,Vector=Reactions[CREB_inactivation],ParameterGroup=Parameters,Parameter=kinactCreb" value="0.0001" type="ReactionParameter" simulationType="assignment">
              <InitialExpression>
                &lt;CN=Root,Model=NoName,Vector=Values[kinactCreb],Reference=InitialValue&gt;
              </InitialExpression>
            </ModelParameter>
          </ModelParameterGroup>
          <ModelParameterGroup cn="CN=Root,Model=NoName,Vector=Reactions[CREB_Runx2_binding]" type="Reaction">
            <ModelParameter cn="CN=Root,Model=NoName,Vector=Reactions[CREB_Runx2_binding],ParameterGroup=Parameters,Parameter=kbinCrebRunx2" value="0.01" type="ReactionParameter" simulationType="assignment">
              <InitialExpression>
                &lt;CN=Root,Model=NoName,Vector=Values[kbinCrebRunx2],Reference=InitialValue&gt;
              </InitialExpression>
            </ModelParameter>
          </ModelParameterGroup>
          <ModelParameterGroup cn="CN=Root,Model=NoName,Vector=Reactions[CREB_Runx2_release]" type="Reaction">
            <ModelParameter cn="CN=Root,Model=NoName,Vector=Reactions[CREB_Runx2_release],ParameterGroup=Parameters,Parameter=krelCrebRunx2" value="0.01" type="ReactionParameter" simulationType="assignment">
              <InitialExpression>
                &lt;CN=Root,Model=NoName,Vector=Values[krelCrebRunx2],Reference=InitialValue&gt;
              </InitialExpression>
            </ModelParameter>
          </ModelParameterGroup>
          <ModelParameterGroup cn="CN=Root,Model=NoName,Vector=Reactions[Bcl2_synthesis]" type="Reaction">
            <ModelParameter cn="CN=Root,Model=NoName,Vector=Reactions[Bcl2_synthesis],ParameterGroup=Parameters,Parameter=ksynBcl2" value="0.005" type="ReactionParameter" simulationType="assignment">
              <InitialExpression>
                &lt;CN=Root,Model=NoName,Vector=Values[ksynBcl2],Reference=InitialValue&gt;
              </InitialExpression>
            </ModelParameter>
          </ModelParameterGroup>
          <ModelParameterGroup cn="CN=Root,Model=NoName,Vector=Reactions[Bcl2_degradation]" type="Reaction">
            <ModelParameter cn="CN=Root,Model=NoName,Vector=Reactions[Bcl2_degradation],ParameterGroup=Parameters,Parameter=kdegBcl2" value="0.0025" type="ReactionParameter" simulationType="assignment">
              <InitialExpression>
                &lt;CN=Root,Model=NoName,Vector=Values[kdegBcl2],Reference=InitialValue&gt;
              </InitialExpression>
            </ModelParameter>
          </ModelParameterGroup>
          <ModelParameterGroup cn="CN=Root,Model=NoName,Vector=Reactions[Bax_Bcl2_binding]" type="Reaction">
            <ModelParameter cn="CN=Root,Model=NoName,Vector=Reactions[Bax_Bcl2_binding],ParameterGroup=Parameters,Parameter=kbinBaxBcl2" value="0.01" type="ReactionParameter" simulationType="assignment">
              <InitialExpression>
                &lt;CN=Root,Model=NoName,Vector=Values[kbinBaxBcl2],Reference=InitialValue&gt;
              </InitialExpression>
            </ModelParameter>
          </ModelParameterGroup>
          <ModelParameterGroup cn="CN=Root,Model=NoName,Vector=Reactions[Bax_Bcl2_release]" type="Reaction">
            <ModelParameter cn="CN=Root,Model=NoName,Vector=Reactions[Bax_Bcl2_release],ParameterGroup=Parameters,Parameter=krelBaxBcl2" value="0.5" type="ReactionParameter" simulationType="assignment">
              <InitialExpression>
                &lt;CN=Root,Model=NoName,Vector=Values[krelBaxBcl2],Reference=InitialValue&gt;
              </InitialExpression>
            </ModelParameter>
          </ModelParameterGroup>
          <ModelParameterGroup cn="CN=Root,Model=NoName,Vector=Reactions[Runx2_synthesis]" type="Reaction">
            <ModelParameter cn="CN=Root,Model=NoName,Vector=Reactions[Runx2_synthesis],ParameterGroup=Parameters,Parameter=ksynRunx2" value="0.005" type="ReactionParameter" simulationType="assignment">
              <InitialExpression>
                &lt;CN=Root,Model=NoName,Vector=Values[ksynRunx2],Reference=InitialValue&gt;
              </InitialExpression>
            </ModelParameter>
          </ModelParameterGroup>
          <ModelParameterGroup cn="CN=Root,Model=NoName,Vector=Reactions[Runx2_degradation_via_PTH]" type="Reaction">
            <ModelParameter cn="CN=Root,Model=NoName,Vector=Reactions[Runx2_degradation_via_PTH],ParameterGroup=Parameters,Parameter=kdegRunx2PTH" value="0.003" type="ReactionParameter" simulationType="assignment">
              <InitialExpression>
                &lt;CN=Root,Model=NoName,Vector=Values[kdegRunx2PTH],Reference=InitialValue&gt;
              </InitialExpression>
            </ModelParameter>
          </ModelParameterGroup>
          <ModelParameterGroup cn="CN=Root,Model=NoName,Vector=Reactions[Runx2_degradation]" type="Reaction">
            <ModelParameter cn="CN=Root,Model=NoName,Vector=Reactions[Runx2_degradation],ParameterGroup=Parameters,Parameter=kdegRunx2" value="0.0001" type="ReactionParameter" simulationType="assignment">
              <InitialExpression>
                &lt;CN=Root,Model=NoName,Vector=Values[kdegRunx2],Reference=InitialValue&gt;
              </InitialExpression>
            </ModelParameter>
          </ModelParameterGroup>
          <ModelParameterGroup cn="CN=Root,Model=NoName,Vector=Reactions[Bone_formation]" type="Reaction">
            <ModelParameter cn="CN=Root,Model=NoName,Vector=Reactions[Bone_formation],ParameterGroup=Parameters,Parameter=kformBone" value="3.07e-006" type="ReactionParameter" simulationType="assignment">
              <InitialExpression>
                &lt;CN=Root,Model=NoName,Vector=Values[kformBone],Reference=InitialValue&gt;
              </InitialExpression>
            </ModelParameter>
          </ModelParameterGroup>
          <ModelParameterGroup cn="CN=Root,Model=NoName,Vector=Reactions[Bone_formation_Obm_PTH]" type="Reaction">
            <ModelParameter cn="CN=Root,Model=NoName,Vector=Reactions[Bone_formation_Obm_PTH],ParameterGroup=Parameters,Parameter=kformBone" value="3.07e-006" type="ReactionParameter" simulationType="assignment">
              <InitialExpression>
                &lt;CN=Root,Model=NoName,Vector=Values[kformBone],Reference=InitialValue&gt;
              </InitialExpression>
            </ModelParameter>
          </ModelParameterGroup>
          <ModelParameterGroup cn="CN=Root,Model=NoName,Vector=Reactions[Bone_degradation]" type="Reaction">
            <ModelParameter cn="CN=Root,Model=NoName,Vector=Reactions[Bone_degradation],ParameterGroup=Parameters,Parameter=kdegBone" value="6.5e-009" type="ReactionParameter" simulationType="assignment">
              <InitialExpression>
                &lt;CN=Root,Model=NoName,Vector=Values[kdegBone],Reference=InitialValue&gt;
              </InitialExpression>
            </ModelParameter>
          </ModelParameterGroup>
          <ModelParameterGroup cn="CN=Root,Model=NoName,Vector=Reactions[Xsynthesis]" type="Reaction">
            <ModelParameter cn="CN=Root,Model=NoName,Vector=Reactions[Xsynthesis],ParameterGroup=Parameters,Parameter=ksynX" value="0.01157" type="ReactionParameter" simulationType="assignment">
              <InitialExpression>
                &lt;CN=Root,Model=NoName,Vector=Values[ksynX],Reference=InitialValue&gt;
              </InitialExpression>
            </ModelParameter>
          </ModelParameterGroup>
        </ModelParameterGroup>
      </ModelParameterSet>
    </ListOfModelParameterSets>
    <StateTemplate>
      <StateTemplateVariable objectReference="Model_4"/>
      <StateTemplateVariable objectReference="Metabolite_41"/>
      <StateTemplateVariable objectReference="Metabolite_39"/>
      <StateTemplateVariable objectReference="Metabolite_29"/>
      <StateTemplateVariable objectReference="Metabolite_21"/>
      <StateTemplateVariable objectReference="Metabolite_35"/>
      <StateTemplateVariable objectReference="Metabolite_7"/>
      <StateTemplateVariable objectReference="Metabolite_73"/>
      <StateTemplateVariable objectReference="Metabolite_5"/>
      <StateTemplateVariable objectReference="Metabolite_45"/>
      <StateTemplateVariable objectReference="Metabolite_65"/>
      <StateTemplateVariable objectReference="Metabolite_15"/>
      <StateTemplateVariable objectReference="Metabolite_69"/>
      <StateTemplateVariable objectReference="Metabolite_1"/>
      <StateTemplateVariable objectReference="Metabolite_49"/>
      <StateTemplateVariable objectReference="Metabolite_37"/>
      <StateTemplateVariable objectReference="Metabolite_13"/>
      <StateTemplateVariable objectReference="Metabolite_43"/>
      <StateTemplateVariable objectReference="Metabolite_19"/>
      <StateTemplateVariable objectReference="Metabolite_47"/>
      <StateTemplateVariable objectReference="Metabolite_11"/>
      <StateTemplateVariable objectReference="Metabolite_31"/>
      <StateTemplateVariable objectReference="Metabolite_17"/>
      <StateTemplateVariable objectReference="Metabolite_61"/>
      <StateTemplateVariable objectReference="Metabolite_57"/>
      <StateTemplateVariable objectReference="Metabolite_27"/>
      <StateTemplateVariable objectReference="Metabolite_23"/>
      <StateTemplateVariable objectReference="Metabolite_67"/>
      <StateTemplateVariable objectReference="Metabolite_9"/>
      <StateTemplateVariable objectReference="Metabolite_33"/>
      <StateTemplateVariable objectReference="Metabolite_71"/>
      <StateTemplateVariable objectReference="Metabolite_51"/>
      <StateTemplateVariable objectReference="Metabolite_63"/>
      <StateTemplateVariable objectReference="Metabolite_53"/>
      <StateTemplateVariable objectReference="Metabolite_55"/>
      <StateTemplateVariable objectReference="Metabolite_3"/>
      <StateTemplateVariable objectReference="Metabolite_25"/>
      <StateTemplateVariable objectReference="Compartment_1"/>
      <StateTemplateVariable objectReference="Compartment_3"/>
      <StateTemplateVariable objectReference="Compartment_5"/>
      <StateTemplateVariable objectReference="ModelValue_0"/>
      <StateTemplateVariable objectReference="ModelValue_1"/>
      <StateTemplateVariable objectReference="ModelValue_2"/>
      <StateTemplateVariable objectReference="ModelValue_3"/>
      <StateTemplateVariable objectReference="ModelValue_4"/>
      <StateTemplateVariable objectReference="ModelValue_5"/>
      <StateTemplateVariable objectReference="ModelValue_6"/>
      <StateTemplateVariable objectReference="ModelValue_7"/>
      <StateTemplateVariable objectReference="ModelValue_8"/>
      <StateTemplateVariable objectReference="ModelValue_9"/>
      <StateTemplateVariable objectReference="ModelValue_10"/>
      <StateTemplateVariable objectReference="ModelValue_11"/>
      <StateTemplateVariable objectReference="ModelValue_12"/>
      <StateTemplateVariable objectReference="ModelValue_13"/>
      <StateTemplateVariable objectReference="ModelValue_14"/>
      <StateTemplateVariable objectReference="ModelValue_15"/>
      <StateTemplateVariable objectReference="ModelValue_16"/>
      <StateTemplateVariable objectReference="ModelValue_17"/>
      <StateTemplateVariable objectReference="ModelValue_18"/>
      <StateTemplateVariable objectReference="ModelValue_19"/>
      <StateTemplateVariable objectReference="ModelValue_20"/>
      <StateTemplateVariable objectReference="ModelValue_21"/>
      <StateTemplateVariable objectReference="ModelValue_22"/>
      <StateTemplateVariable objectReference="ModelValue_23"/>
      <StateTemplateVariable objectReference="ModelValue_24"/>
      <StateTemplateVariable objectReference="ModelValue_25"/>
      <StateTemplateVariable objectReference="ModelValue_26"/>
      <StateTemplateVariable objectReference="ModelValue_27"/>
      <StateTemplateVariable objectReference="ModelValue_28"/>
      <StateTemplateVariable objectReference="ModelValue_29"/>
      <StateTemplateVariable objectReference="ModelValue_30"/>
      <StateTemplateVariable objectReference="ModelValue_31"/>
      <StateTemplateVariable objectReference="ModelValue_32"/>
      <StateTemplateVariable objectReference="ModelValue_33"/>
      <StateTemplateVariable objectReference="ModelValue_34"/>
      <StateTemplateVariable objectReference="ModelValue_35"/>
      <StateTemplateVariable objectReference="ModelValue_36"/>
      <StateTemplateVariable objectReference="ModelValue_37"/>
      <StateTemplateVariable objectReference="ModelValue_38"/>
      <StateTemplateVariable objectReference="ModelValue_39"/>
      <StateTemplateVariable objectReference="ModelValue_40"/>
      <StateTemplateVariable objectReference="ModelValue_41"/>
      <StateTemplateVariable objectReference="ModelValue_42"/>
      <StateTemplateVariable objectReference="ModelValue_43"/>
      <StateTemplateVariable objectReference="ModelValue_44"/>
      <StateTemplateVariable objectReference="ModelValue_45"/>
      <StateTemplateVariable objectReference="ModelValue_46"/>
      <StateTemplateVariable objectReference="ModelValue_47"/>
      <StateTemplateVariable objectReference="ModelValue_48"/>
      <StateTemplateVariable objectReference="ModelValue_49"/>
      <StateTemplateVariable objectReference="ModelValue_50"/>
      <StateTemplateVariable objectReference="ModelValue_51"/>
      <StateTemplateVariable objectReference="ModelValue_52"/>
      <StateTemplateVariable objectReference="ModelValue_53"/>
      <StateTemplateVariable objectReference="ModelValue_54"/>
      <StateTemplateVariable objectReference="ModelValue_55"/>
      <StateTemplateVariable objectReference="ModelValue_56"/>
      <StateTemplateVariable objectReference="ModelValue_57"/>
      <StateTemplateVariable objectReference="ModelValue_58"/>
      <StateTemplateVariable objectReference="ModelValue_59"/>
      <StateTemplateVariable objectReference="ModelValue_60"/>
      <StateTemplateVariable objectReference="ModelValue_61"/>
      <StateTemplateVariable objectReference="ModelValue_62"/>
      <StateTemplateVariable objectReference="ModelValue_63"/>
      <StateTemplateVariable objectReference="ModelValue_64"/>
      <StateTemplateVariable objectReference="ModelValue_65"/>
      <StateTemplateVariable objectReference="ModelValue_66"/>
      <StateTemplateVariable objectReference="ModelValue_67"/>
      <StateTemplateVariable objectReference="ModelValue_68"/>
      <StateTemplateVariable objectReference="ModelValue_69"/>
      <StateTemplateVariable objectReference="ModelValue_70"/>
      <StateTemplateVariable objectReference="ModelValue_71"/>
    </StateTemplate>
    <InitialState type="initialState">
      0 0 170 5 1800 0 0 10 0 5 0 0 0 2000 0 0 0 0 0 500 0 0 0 100 0 0 0 100 0 0 0 200 0 1 1 100 100 1 1 1 0.008999999999999999 0.004 0.08 2e-007 0.03 0.001 0.01 0.01 0.02 0.0003 0.0002 0.001 0.008 0.00024 6.499999999999999e-005 1e-005 1e-008 0.0025 6.5e-009 0.0001 4e-006 1e-005 0.002 3e-005 0.0001 0.003 0.004 5e-005 1.7e-005 5.5e-005 0.00065 0.0001 0.05 8.000000000000001e-005 3.07e-006 0.0001 2e-005 0.8 0.001 2e-009 1e-008 0.5 0.01 0.005 0.005 0.01 0.001 0.005 0.001 1e-005 1e-005 1e-005 1e-005 1e-005 2e-006 1e-006 1e-006 1e-007 1e-006 3e-006 2e-005 7e-006 4e-006 1e-006 1e-007 0.00075 5e-005 0.005 0.02 0.005 0.01157 0.00035 
    </InitialState>
  </Model>
  <ListOfTasks>
    <Task key="Task_12" name="Steady-State" type="steadyState" scheduled="false" updateModel="false">
      <Report reference="Report_8" target="" append="1" confirmOverwrite="1"/>
      <Problem>
        <Parameter name="JacobianRequested" type="bool" value="1"/>
        <Parameter name="StabilityAnalysisRequested" type="bool" value="1"/>
      </Problem>
      <Method name="Enhanced Newton" type="EnhancedNewton">
        <Parameter name="Resolution" type="unsignedFloat" value="1e-009"/>
        <Parameter name="Derivation Factor" type="unsignedFloat" value="0.001"/>
        <Parameter name="Use Newton" type="bool" value="1"/>
        <Parameter name="Use Integration" type="bool" value="1"/>
        <Parameter name="Use Back Integration" type="bool" value="1"/>
        <Parameter name="Accept Negative Concentrations" type="bool" value="0"/>
        <Parameter name="Iteration Limit" type="unsignedInteger" value="50"/>
        <Parameter name="Maximum duration for forward integration" type="unsignedFloat" value="1000000000"/>
        <Parameter name="Maximum duration for backward integration" type="unsignedFloat" value="1000000"/>
      </Method>
    </Task>
    <Task key="Task_11" name="Time-Course" type="timeCourse" scheduled="false" updateModel="false">
      <Problem>
        <Parameter name="StepNumber" type="unsignedInteger" value="1000"/>
        <Parameter name="StepSize" type="float" value="8640"/>
        <Parameter name="Duration" type="float" value="8640000"/>
        <Parameter name="TimeSeriesRequested" type="bool" value="1"/>
        <Parameter name="OutputStartTime" type="float" value="0"/>
        <Parameter name="Output Event" type="bool" value="0"/>
        <Parameter name="Continue on Simultaneous Events" type="bool" value="1"/>
      </Problem>
      <Method name="Deterministic (LSODA)" type="Deterministic(LSODA)">
        <Parameter name="Integrate Reduced Model" type="bool" value="0"/>
        <Parameter name="Relative Tolerance" type="unsignedFloat" value="1e-006"/>
        <Parameter name="Absolute Tolerance" type="unsignedFloat" value="1e-012"/>
        <Parameter name="Max Internal Steps" type="unsignedInteger" value="10000"/>
      </Method>
    </Task>
    <Task key="Task_10" name="Scan" type="scan" scheduled="false" updateModel="false">
      <Problem>
        <Parameter name="Subtask" type="unsignedInteger" value="1"/>
        <ParameterGroup name="ScanItems">
        </ParameterGroup>
        <Parameter name="Output in subtask" type="bool" value="1"/>
        <Parameter name="Adjust initial conditions" type="bool" value="0"/>
      </Problem>
      <Method name="Scan Framework" type="ScanFramework">
      </Method>
    </Task>
    <Task key="Task_9" name="Elementary Flux Modes" type="fluxMode" scheduled="false" updateModel="false">
      <Report reference="Report_7" target="" append="1" confirmOverwrite="1"/>
      <Problem>
      </Problem>
      <Method name="EFM Algorithm" type="EFMAlgorithm">
      </Method>
    </Task>
    <Task key="Task_8" name="Optimization" type="optimization" scheduled="false" updateModel="false">
      <Report reference="Report_6" target="" append="1" confirmOverwrite="1"/>
      <Problem>
        <Parameter name="Subtask" type="cn" value="CN=Root,Vector=TaskList[Steady-State]"/>
        <ParameterText name="ObjectiveExpression" type="expression">
          
        </ParameterText>
        <Parameter name="Maximize" type="bool" value="0"/>
        <Parameter name="Randomize Start Values" type="bool" value="0"/>
        <Parameter name="Calculate Statistics" type="bool" value="1"/>
        <ParameterGroup name="OptimizationItemList">
        </ParameterGroup>
        <ParameterGroup name="OptimizationConstraintList">
        </ParameterGroup>
      </Problem>
      <Method name="Random Search" type="RandomSearch">
        <Parameter name="Number of Iterations" type="unsignedInteger" value="100000"/>
        <Parameter name="Random Number Generator" type="unsignedInteger" value="1"/>
        <Parameter name="Seed" type="unsignedInteger" value="0"/>
      </Method>
    </Task>
    <Task key="Task_7" name="Parameter Estimation" type="parameterFitting" scheduled="false" updateModel="false">
      <Report reference="Report_5" target="" append="1" confirmOverwrite="1"/>
      <Problem>
        <Parameter name="Maximize" type="bool" value="0"/>
        <Parameter name="Randomize Start Values" type="bool" value="0"/>
        <Parameter name="Calculate Statistics" type="bool" value="1"/>
        <ParameterGroup name="OptimizationItemList">
        </ParameterGroup>
        <ParameterGroup name="OptimizationConstraintList">
        </ParameterGroup>
        <Parameter name="Steady-State" type="cn" value="CN=Root,Vector=TaskList[Steady-State]"/>
        <Parameter name="Time-Course" type="cn" value="CN=Root,Vector=TaskList[Time-Course]"/>
        <Parameter name="Create Parameter Sets" type="bool" value="0"/>
        <ParameterGroup name="Experiment Set">
        </ParameterGroup>
        <ParameterGroup name="Validation Set">
          <Parameter name="Weight" type="unsignedFloat" value="1"/>
          <Parameter name="Threshold" type="unsignedInteger" value="5"/>
        </ParameterGroup>
      </Problem>
      <Method name="Evolutionary Programming" type="EvolutionaryProgram">
        <Parameter name="Number of Generations" type="unsignedInteger" value="200"/>
        <Parameter name="Population Size" type="unsignedInteger" value="20"/>
        <Parameter name="Random Number Generator" type="unsignedInteger" value="1"/>
        <Parameter name="Seed" type="unsignedInteger" value="0"/>
      </Method>
    </Task>
    <Task key="Task_6" name="Metabolic Control Analysis" type="metabolicControlAnalysis" scheduled="false" updateModel="false">
      <Report reference="Report_4" target="" append="1" confirmOverwrite="1"/>
      <Problem>
        <Parameter name="Steady-State" type="key" value="Task_12"/>
      </Problem>
      <Method name="MCA Method (Reder)" type="MCAMethod(Reder)">
        <Parameter name="Modulation Factor" type="unsignedFloat" value="1e-009"/>
      </Method>
    </Task>
    <Task key="Task_5" name="Lyapunov Exponents" type="lyapunovExponents" scheduled="false" updateModel="false">
      <Report reference="Report_3" target="" append="1" confirmOverwrite="1"/>
      <Problem>
        <Parameter name="ExponentNumber" type="unsignedInteger" value="3"/>
        <Parameter name="DivergenceRequested" type="bool" value="1"/>
        <Parameter name="TransientTime" type="float" value="0"/>
      </Problem>
      <Method name="Wolf Method" type="WolfMethod">
        <Parameter name="Orthonormalization Interval" type="unsignedFloat" value="1"/>
        <Parameter name="Overall time" type="unsignedFloat" value="1000"/>
        <Parameter name="Relative Tolerance" type="unsignedFloat" value="1e-006"/>
        <Parameter name="Absolute Tolerance" type="unsignedFloat" value="1e-012"/>
        <Parameter name="Max Internal Steps" type="unsignedInteger" value="10000"/>
      </Method>
    </Task>
    <Task key="Task_4" name="Time Scale Separation Analysis" type="timeScaleSeparationAnalysis" scheduled="false" updateModel="false">
      <Report reference="Report_2" target="" append="1" confirmOverwrite="1"/>
      <Problem>
        <Parameter name="StepNumber" type="unsignedInteger" value="100"/>
        <Parameter name="StepSize" type="float" value="0.01"/>
        <Parameter name="Duration" type="float" value="1"/>
        <Parameter name="TimeSeriesRequested" type="bool" value="1"/>
        <Parameter name="OutputStartTime" type="float" value="0"/>
      </Problem>
      <Method name="ILDM (LSODA,Deuflhard)" type="TimeScaleSeparation(ILDM,Deuflhard)">
        <Parameter name="Deuflhard Tolerance" type="unsignedFloat" value="1e-006"/>
      </Method>
    </Task>
    <Task key="Task_3" name="Sensitivities" type="sensitivities" scheduled="false" updateModel="false">
      <Report reference="Report_1" target="" append="1" confirmOverwrite="1"/>
      <Problem>
        <Parameter name="SubtaskType" type="unsignedInteger" value="1"/>
        <ParameterGroup name="TargetFunctions">
          <Parameter name="SingleObject" type="cn" value=""/>
          <Parameter name="ObjectListType" type="unsignedInteger" value="7"/>
        </ParameterGroup>
        <ParameterGroup name="ListOfVariables">
          <ParameterGroup name="Variables">
            <Parameter name="SingleObject" type="cn" value=""/>
            <Parameter name="ObjectListType" type="unsignedInteger" value="41"/>
          </ParameterGroup>
        </ParameterGroup>
      </Problem>
      <Method name="Sensitivities Method" type="SensitivitiesMethod">
        <Parameter name="Delta factor" type="unsignedFloat" value="0.001"/>
        <Parameter name="Delta minimum" type="unsignedFloat" value="1e-012"/>
      </Method>
    </Task>
    <Task key="Task_2" name="Moieties" type="moieties" scheduled="false" updateModel="false">
      <Problem>
      </Problem>
      <Method name="Householder Reduction" type="Householder">
      </Method>
    </Task>
    <Task key="Task_1" name="Cross Section" type="crosssection" scheduled="false" updateModel="false">
      <Problem>
        <Parameter name="StepNumber" type="unsignedInteger" value="100"/>
        <Parameter name="StepSize" type="float" value="0.01"/>
        <Parameter name="Duration" type="float" value="1"/>
        <Parameter name="TimeSeriesRequested" type="bool" value="1"/>
        <Parameter name="OutputStartTime" type="float" value="0"/>
        <Parameter name="Output Event" type="bool" value="0"/>
        <Parameter name="Continue on Simultaneous Events" type="bool" value="0"/>
        <Parameter name="LimitCrossings" type="bool" value="0"/>
        <Parameter name="NumCrossingsLimit" type="unsignedInteger" value="0"/>
        <Parameter name="LimitOutTime" type="bool" value="0"/>
        <Parameter name="LimitOutCrossings" type="bool" value="0"/>
        <Parameter name="PositiveDirection" type="bool" value="1"/>
        <Parameter name="NumOutCrossingsLimit" type="unsignedInteger" value="0"/>
        <Parameter name="LimitUntilConvergence" type="bool" value="0"/>
        <Parameter name="ConvergenceTolerance" type="float" value="1e-006"/>
        <Parameter name="Threshold" type="float" value="0"/>
        <Parameter name="DelayOutputUntilConvergence" type="bool" value="0"/>
        <Parameter name="OutputConvergenceTolerance" type="float" value="1e-006"/>
        <ParameterText name="TriggerExpression" type="expression">
          
        </ParameterText>
        <Parameter name="SingleVariable" type="cn" value=""/>
      </Problem>
      <Method name="Deterministic (LSODA)" type="Deterministic(LSODA)">
        <Parameter name="Integrate Reduced Model" type="bool" value="0"/>
        <Parameter name="Relative Tolerance" type="unsignedFloat" value="1e-006"/>
        <Parameter name="Absolute Tolerance" type="unsignedFloat" value="1e-012"/>
        <Parameter name="Max Internal Steps" type="unsignedInteger" value="10000"/>
      </Method>
    </Task>
    <Task key="Task_13" name="Linear Noise Approximation" type="linearNoiseApproximation" scheduled="false" updateModel="false">
      <Report reference="Report_0" target="" append="1" confirmOverwrite="1"/>
      <Problem>
        <Parameter name="Steady-State" type="key" value="Task_12"/>
      </Problem>
      <Method name="Linear Noise Approximation" type="LinearNoiseApproximation">
      </Method>
    </Task>
  </ListOfTasks>
  <ListOfReports>
    <Report key="Report_8" name="Steady-State" taskType="steadyState" separator="&#x09;" precision="6">
      <Comment>
        Automatically generated report.
      </Comment>
      <Footer>
        <Object cn="CN=Root,Vector=TaskList[Steady-State]"/>
      </Footer>
    </Report>
    <Report key="Report_7" name="Elementary Flux Modes" taskType="fluxMode" separator="&#x09;" precision="6">
      <Comment>
        Automatically generated report.
      </Comment>
      <Footer>
        <Object cn="CN=Root,Vector=TaskList[Elementary Flux Modes],Object=Result"/>
      </Footer>
    </Report>
    <Report key="Report_6" name="Optimization" taskType="optimization" separator="&#x09;" precision="6">
      <Comment>
        Automatically generated report.
      </Comment>
      <Header>
        <Object cn="CN=Root,Vector=TaskList[Optimization],Object=Description"/>
        <Object cn="String=\[Function Evaluations\]"/>
        <Object cn="Separator=&#x09;"/>
        <Object cn="String=\[Best Value\]"/>
        <Object cn="Separator=&#x09;"/>
        <Object cn="String=\[Best Parameters\]"/>
      </Header>
      <Body>
        <Object cn="CN=Root,Vector=TaskList[Optimization],Problem=Optimization,Reference=Function Evaluations"/>
        <Object cn="Separator=&#x09;"/>
        <Object cn="CN=Root,Vector=TaskList[Optimization],Problem=Optimization,Reference=Best Value"/>
        <Object cn="Separator=&#x09;"/>
        <Object cn="CN=Root,Vector=TaskList[Optimization],Problem=Optimization,Reference=Best Parameters"/>
      </Body>
      <Footer>
        <Object cn="String=&#x0a;"/>
        <Object cn="CN=Root,Vector=TaskList[Optimization],Object=Result"/>
      </Footer>
    </Report>
    <Report key="Report_5" name="Parameter Estimation" taskType="parameterFitting" separator="&#x09;" precision="6">
      <Comment>
        Automatically generated report.
      </Comment>
      <Header>
        <Object cn="CN=Root,Vector=TaskList[Parameter Estimation],Object=Description"/>
        <Object cn="String=\[Function Evaluations\]"/>
        <Object cn="Separator=&#x09;"/>
        <Object cn="String=\[Best Value\]"/>
        <Object cn="Separator=&#x09;"/>
        <Object cn="String=\[Best Parameters\]"/>
      </Header>
      <Body>
        <Object cn="CN=Root,Vector=TaskList[Parameter Estimation],Problem=Parameter Estimation,Reference=Function Evaluations"/>
        <Object cn="Separator=&#x09;"/>
        <Object cn="CN=Root,Vector=TaskList[Parameter Estimation],Problem=Parameter Estimation,Reference=Best Value"/>
        <Object cn="Separator=&#x09;"/>
        <Object cn="CN=Root,Vector=TaskList[Parameter Estimation],Problem=Parameter Estimation,Reference=Best Parameters"/>
      </Body>
      <Footer>
        <Object cn="String=&#x0a;"/>
        <Object cn="CN=Root,Vector=TaskList[Parameter Estimation],Object=Result"/>
      </Footer>
    </Report>
    <Report key="Report_4" name="Metabolic Control Analysis" taskType="metabolicControlAnalysis" separator="&#x09;" precision="6">
      <Comment>
        Automatically generated report.
      </Comment>
      <Header>
        <Object cn="CN=Root,Vector=TaskList[Metabolic Control Analysis],Object=Description"/>
      </Header>
      <Footer>
        <Object cn="String=&#x0a;"/>
        <Object cn="CN=Root,Vector=TaskList[Metabolic Control Analysis],Object=Result"/>
      </Footer>
    </Report>
    <Report key="Report_3" name="Lyapunov Exponents" taskType="lyapunovExponents" separator="&#x09;" precision="6">
      <Comment>
        Automatically generated report.
      </Comment>
      <Header>
        <Object cn="CN=Root,Vector=TaskList[Lyapunov Exponents],Object=Description"/>
      </Header>
      <Footer>
        <Object cn="String=&#x0a;"/>
        <Object cn="CN=Root,Vector=TaskList[Lyapunov Exponents],Object=Result"/>
      </Footer>
    </Report>
    <Report key="Report_2" name="Time Scale Separation Analysis" taskType="timeScaleSeparationAnalysis" separator="&#x09;" precision="6">
      <Comment>
        Automatically generated report.
      </Comment>
      <Header>
        <Object cn="CN=Root,Vector=TaskList[Time Scale Separation Analysis],Object=Description"/>
      </Header>
      <Footer>
        <Object cn="String=&#x0a;"/>
        <Object cn="CN=Root,Vector=TaskList[Time Scale Separation Analysis],Object=Result"/>
      </Footer>
    </Report>
    <Report key="Report_1" name="Sensitivities" taskType="sensitivities" separator="&#x09;" precision="6">
      <Comment>
        Automatically generated report.
      </Comment>
      <Header>
        <Object cn="CN=Root,Vector=TaskList[Sensitivities],Object=Description"/>
      </Header>
      <Footer>
        <Object cn="String=&#x0a;"/>
        <Object cn="CN=Root,Vector=TaskList[Sensitivities],Object=Result"/>
      </Footer>
    </Report>
    <Report key="Report_0" name="Linear Noise Approximation" taskType="linearNoiseApproximation" separator="&#x09;" precision="6">
      <Comment>
        Automatically generated report.
      </Comment>
      <Header>
        <Object cn="CN=Root,Vector=TaskList[Linear Noise Approximation],Object=Description"/>
      </Header>
      <Footer>
        <Object cn="String=&#x0a;"/>
        <Object cn="CN=Root,Vector=TaskList[Linear Noise Approximation],Object=Result"/>
      </Footer>
    </Report>
  </ListOfReports>
  <ListOfPlots>
    <PlotSpecification name="Particle Numbers, Volumes, and Global Quantity Values" type="Plot2D" active="1">
      <Parameter name="log X" type="bool" value="0"/>
      <Parameter name="log Y" type="bool" value="0"/>
      <ListOfPlotItems>
        <PlotItem name="Bone.ParticleNumber" type="Curve2D">
          <Parameter name="Line type" type="unsignedInteger" value="0"/>
          <Parameter name="Line subtype" type="unsignedInteger" value="0"/>
          <Parameter name="Line width" type="unsignedFloat" value="1"/>
          <Parameter name="Symbol subtype" type="unsignedInteger" value="0"/>
          <Parameter name="Color" type="string" value="auto"/>
          <Parameter name="Recording Activity" type="string" value="during"/>
          <ListOfChannels>
            <ChannelSpec cn="CN=Root,Model=NoName,Reference=Time"/>
            <ChannelSpec cn="CN=Root,Model=NoName,Vector=Compartments[bone],Vector=Metabolites[Bone],Reference=ParticleNumber"/>
          </ListOfChannels>
        </PlotItem>
        <PlotItem name="HSC.ParticleNumber" type="Curve2D">
          <Parameter name="Line type" type="unsignedInteger" value="0"/>
          <Parameter name="Line subtype" type="unsignedInteger" value="0"/>
          <Parameter name="Line width" type="unsignedFloat" value="1"/>
          <Parameter name="Symbol subtype" type="unsignedInteger" value="0"/>
          <Parameter name="Color" type="string" value="auto"/>
          <Parameter name="Recording Activity" type="string" value="during"/>
          <ListOfChannels>
            <ChannelSpec cn="CN=Root,Model=NoName,Reference=Time"/>
            <ChannelSpec cn="CN=Root,Model=NoName,Vector=Compartments[bone],Vector=Metabolites[HSC],Reference=ParticleNumber"/>
          </ListOfChannels>
        </PlotItem>
        <PlotItem name="Ob_m.ParticleNumber" type="Curve2D">
          <Parameter name="Line type" type="unsignedInteger" value="0"/>
          <Parameter name="Line subtype" type="unsignedInteger" value="0"/>
          <Parameter name="Line width" type="unsignedFloat" value="1"/>
          <Parameter name="Symbol subtype" type="unsignedInteger" value="0"/>
          <Parameter name="Color" type="string" value="auto"/>
          <Parameter name="Recording Activity" type="string" value="during"/>
          <ListOfChannels>
            <ChannelSpec cn="CN=Root,Model=NoName,Reference=Time"/>
            <ChannelSpec cn="CN=Root,Model=NoName,Vector=Compartments[bone],Vector=Metabolites[Ob_m],Reference=ParticleNumber"/>
          </ListOfChannels>
        </PlotItem>
        <PlotItem name="Ob_p.ParticleNumber" type="Curve2D">
          <Parameter name="Line type" type="unsignedInteger" value="0"/>
          <Parameter name="Line subtype" type="unsignedInteger" value="0"/>
          <Parameter name="Line width" type="unsignedFloat" value="1"/>
          <Parameter name="Symbol subtype" type="unsignedInteger" value="0"/>
          <Parameter name="Color" type="string" value="auto"/>
          <Parameter name="Recording Activity" type="string" value="during"/>
          <ListOfChannels>
            <ChannelSpec cn="CN=Root,Model=NoName,Reference=Time"/>
            <ChannelSpec cn="CN=Root,Model=NoName,Vector=Compartments[bone],Vector=Metabolites[Ob_p],Reference=ParticleNumber"/>
          </ListOfChannels>
        </PlotItem>
        <PlotItem name="Ob_p_Tgfb_A.ParticleNumber" type="Curve2D">
          <Parameter name="Line type" type="unsignedInteger" value="0"/>
          <Parameter name="Line subtype" type="unsignedInteger" value="0"/>
          <Parameter name="Line width" type="unsignedFloat" value="1"/>
          <Parameter name="Symbol subtype" type="unsignedInteger" value="0"/>
          <Parameter name="Color" type="string" value="auto"/>
          <Parameter name="Recording Activity" type="string" value="during"/>
          <ListOfChannels>
            <ChannelSpec cn="CN=Root,Model=NoName,Reference=Time"/>
            <ChannelSpec cn="CN=Root,Model=NoName,Vector=Compartments[bone],Vector=Metabolites[Ob_p_Tgfb_A],Reference=ParticleNumber"/>
          </ListOfChannels>
        </PlotItem>
        <PlotItem name="Ob_pro.ParticleNumber" type="Curve2D">
          <Parameter name="Line type" type="unsignedInteger" value="0"/>
          <Parameter name="Line subtype" type="unsignedInteger" value="0"/>
          <Parameter name="Line width" type="unsignedFloat" value="1"/>
          <Parameter name="Symbol subtype" type="unsignedInteger" value="0"/>
          <Parameter name="Color" type="string" value="auto"/>
          <Parameter name="Recording Activity" type="string" value="during"/>
          <ListOfChannels>
            <ChannelSpec cn="CN=Root,Model=NoName,Reference=Time"/>
            <ChannelSpec cn="CN=Root,Model=NoName,Vector=Compartments[bone],Vector=Metabolites[Ob_pro],Reference=ParticleNumber"/>
          </ListOfChannels>
        </PlotItem>
        <PlotItem name="Ocl_m.ParticleNumber" type="Curve2D">
          <Parameter name="Line type" type="unsignedInteger" value="0"/>
          <Parameter name="Line subtype" type="unsignedInteger" value="0"/>
          <Parameter name="Line width" type="unsignedFloat" value="1"/>
          <Parameter name="Symbol subtype" type="unsignedInteger" value="0"/>
          <Parameter name="Color" type="string" value="auto"/>
          <Parameter name="Recording Activity" type="string" value="during"/>
          <ListOfChannels>
            <ChannelSpec cn="CN=Root,Model=NoName,Reference=Time"/>
            <ChannelSpec cn="CN=Root,Model=NoName,Vector=Compartments[bone],Vector=Metabolites[Ocl_m],Reference=ParticleNumber"/>
          </ListOfChannels>
        </PlotItem>
        <PlotItem name="Ocl_p.ParticleNumber" type="Curve2D">
          <Parameter name="Line type" type="unsignedInteger" value="0"/>
          <Parameter name="Line subtype" type="unsignedInteger" value="0"/>
          <Parameter name="Line width" type="unsignedFloat" value="1"/>
          <Parameter name="Symbol subtype" type="unsignedInteger" value="0"/>
          <Parameter name="Color" type="string" value="auto"/>
          <Parameter name="Recording Activity" type="string" value="during"/>
          <ListOfChannels>
            <ChannelSpec cn="CN=Root,Model=NoName,Reference=Time"/>
            <ChannelSpec cn="CN=Root,Model=NoName,Vector=Compartments[bone],Vector=Metabolites[Ocl_p],Reference=ParticleNumber"/>
          </ListOfChannels>
        </PlotItem>
        <PlotItem name="Ocl_p_RANKL.ParticleNumber" type="Curve2D">
          <Parameter name="Line type" type="unsignedInteger" value="0"/>
          <Parameter name="Line subtype" type="unsignedInteger" value="0"/>
          <Parameter name="Line width" type="unsignedFloat" value="1"/>
          <Parameter name="Symbol subtype" type="unsignedInteger" value="0"/>
          <Parameter name="Color" type="string" value="auto"/>
          <Parameter name="Recording Activity" type="string" value="during"/>
          <ListOfChannels>
            <ChannelSpec cn="CN=Root,Model=NoName,Reference=Time"/>
            <ChannelSpec cn="CN=Root,Model=NoName,Vector=Compartments[bone],Vector=Metabolites[Ocl_p_RANKL],Reference=ParticleNumber"/>
          </ListOfChannels>
        </PlotItem>
        <PlotItem name="Ocy_A.ParticleNumber" type="Curve2D">
          <Parameter name="Line type" type="unsignedInteger" value="0"/>
          <Parameter name="Line subtype" type="unsignedInteger" value="0"/>
          <Parameter name="Line width" type="unsignedFloat" value="1"/>
          <Parameter name="Symbol subtype" type="unsignedInteger" value="0"/>
          <Parameter name="Color" type="string" value="auto"/>
          <Parameter name="Recording Activity" type="string" value="during"/>
          <ListOfChannels>
            <ChannelSpec cn="CN=Root,Model=NoName,Reference=Time"/>
            <ChannelSpec cn="CN=Root,Model=NoName,Vector=Compartments[bone],Vector=Metabolites[Ocy_A],Reference=ParticleNumber"/>
          </ListOfChannels>
        </PlotItem>
        <PlotItem name="Ocy_I.ParticleNumber" type="Curve2D">
          <Parameter name="Line type" type="unsignedInteger" value="0"/>
          <Parameter name="Line subtype" type="unsignedInteger" value="0"/>
          <Parameter name="Line width" type="unsignedFloat" value="1"/>
          <Parameter name="Symbol subtype" type="unsignedInteger" value="0"/>
          <Parameter name="Color" type="string" value="auto"/>
          <Parameter name="Recording Activity" type="string" value="during"/>
          <ListOfChannels>
            <ChannelSpec cn="CN=Root,Model=NoName,Reference=Time"/>
            <ChannelSpec cn="CN=Root,Model=NoName,Vector=Compartments[bone],Vector=Metabolites[Ocy_I],Reference=ParticleNumber"/>
          </ListOfChannels>
        </PlotItem>
        <PlotItem name="Ocy_I_PTH.ParticleNumber" type="Curve2D">
          <Parameter name="Line type" type="unsignedInteger" value="0"/>
          <Parameter name="Line subtype" type="unsignedInteger" value="0"/>
          <Parameter name="Line width" type="unsignedFloat" value="1"/>
          <Parameter name="Symbol subtype" type="unsignedInteger" value="0"/>
          <Parameter name="Color" type="string" value="auto"/>
          <Parameter name="Recording Activity" type="string" value="during"/>
          <ListOfChannels>
            <ChannelSpec cn="CN=Root,Model=NoName,Reference=Time"/>
            <ChannelSpec cn="CN=Root,Model=NoName,Vector=Compartments[bone],Vector=Metabolites[Ocy_I_PTH],Reference=ParticleNumber"/>
          </ListOfChannels>
        </PlotItem>
        <PlotItem name="MSC.ParticleNumber" type="Curve2D">
          <Parameter name="Line type" type="unsignedInteger" value="0"/>
          <Parameter name="Line subtype" type="unsignedInteger" value="0"/>
          <Parameter name="Line width" type="unsignedFloat" value="1"/>
          <Parameter name="Symbol subtype" type="unsignedInteger" value="0"/>
          <Parameter name="Color" type="string" value="auto"/>
          <Parameter name="Recording Activity" type="string" value="during"/>
          <ListOfChannels>
            <ChannelSpec cn="CN=Root,Model=NoName,Reference=Time"/>
            <ChannelSpec cn="CN=Root,Model=NoName,Vector=Compartments[bone],Vector=Metabolites[MSC],Reference=ParticleNumber"/>
          </ListOfChannels>
        </PlotItem>
        <PlotItem name="LOAD.ParticleNumber" type="Curve2D">
          <Parameter name="Line type" type="unsignedInteger" value="0"/>
          <Parameter name="Line subtype" type="unsignedInteger" value="0"/>
          <Parameter name="Line width" type="unsignedFloat" value="1"/>
          <Parameter name="Symbol subtype" type="unsignedInteger" value="0"/>
          <Parameter name="Color" type="string" value="auto"/>
          <Parameter name="Recording Activity" type="string" value="during"/>
          <ListOfChannels>
            <ChannelSpec cn="CN=Root,Model=NoName,Reference=Time"/>
            <ChannelSpec cn="CN=Root,Model=NoName,Vector=Compartments[ecm],Vector=Metabolites[LOAD],Reference=ParticleNumber"/>
          </ListOfChannels>
        </PlotItem>
        <PlotItem name="MCSF.ParticleNumber" type="Curve2D">
          <Parameter name="Line type" type="unsignedInteger" value="0"/>
          <Parameter name="Line subtype" type="unsignedInteger" value="0"/>
          <Parameter name="Line width" type="unsignedFloat" value="1"/>
          <Parameter name="Symbol subtype" type="unsignedInteger" value="0"/>
          <Parameter name="Color" type="string" value="auto"/>
          <Parameter name="Recording Activity" type="string" value="during"/>
          <ListOfChannels>
            <ChannelSpec cn="CN=Root,Model=NoName,Reference=Time"/>
            <ChannelSpec cn="CN=Root,Model=NoName,Vector=Compartments[ecm],Vector=Metabolites[MCSF],Reference=ParticleNumber"/>
          </ListOfChannels>
        </PlotItem>
        <PlotItem name="Ob_m_PTH.ParticleNumber" type="Curve2D">
          <Parameter name="Line type" type="unsignedInteger" value="0"/>
          <Parameter name="Line subtype" type="unsignedInteger" value="0"/>
          <Parameter name="Line width" type="unsignedFloat" value="1"/>
          <Parameter name="Symbol subtype" type="unsignedInteger" value="0"/>
          <Parameter name="Color" type="string" value="auto"/>
          <Parameter name="Recording Activity" type="string" value="during"/>
          <ListOfChannels>
            <ChannelSpec cn="CN=Root,Model=NoName,Reference=Time"/>
            <ChannelSpec cn="CN=Root,Model=NoName,Vector=Compartments[ecm],Vector=Metabolites[Ob_m_PTH],Reference=ParticleNumber"/>
          </ListOfChannels>
        </PlotItem>
        <PlotItem name="Ob_p_PTH.ParticleNumber" type="Curve2D">
          <Parameter name="Line type" type="unsignedInteger" value="0"/>
          <Parameter name="Line subtype" type="unsignedInteger" value="0"/>
          <Parameter name="Line width" type="unsignedFloat" value="1"/>
          <Parameter name="Symbol subtype" type="unsignedInteger" value="0"/>
          <Parameter name="Color" type="string" value="auto"/>
          <Parameter name="Recording Activity" type="string" value="during"/>
          <ListOfChannels>
            <ChannelSpec cn="CN=Root,Model=NoName,Reference=Time"/>
            <ChannelSpec cn="CN=Root,Model=NoName,Vector=Compartments[ecm],Vector=Metabolites[Ob_p_PTH],Reference=ParticleNumber"/>
          </ListOfChannels>
        </PlotItem>
        <PlotItem name="OPG.ParticleNumber" type="Curve2D">
          <Parameter name="Line type" type="unsignedInteger" value="0"/>
          <Parameter name="Line subtype" type="unsignedInteger" value="0"/>
          <Parameter name="Line width" type="unsignedFloat" value="1"/>
          <Parameter name="Symbol subtype" type="unsignedInteger" value="0"/>
          <Parameter name="Color" type="string" value="auto"/>
          <Parameter name="Recording Activity" type="string" value="during"/>
          <ListOfChannels>
            <ChannelSpec cn="CN=Root,Model=NoName,Reference=Time"/>
            <ChannelSpec cn="CN=Root,Model=NoName,Vector=Compartments[ecm],Vector=Metabolites[OPG],Reference=ParticleNumber"/>
          </ListOfChannels>
        </PlotItem>
        <PlotItem name="OPG_RANKL.ParticleNumber" type="Curve2D">
          <Parameter name="Line type" type="unsignedInteger" value="0"/>
          <Parameter name="Line subtype" type="unsignedInteger" value="0"/>
          <Parameter name="Line width" type="unsignedFloat" value="1"/>
          <Parameter name="Symbol subtype" type="unsignedInteger" value="0"/>
          <Parameter name="Color" type="string" value="auto"/>
          <Parameter name="Recording Activity" type="string" value="during"/>
          <ListOfChannels>
            <ChannelSpec cn="CN=Root,Model=NoName,Reference=Time"/>
            <ChannelSpec cn="CN=Root,Model=NoName,Vector=Compartments[ecm],Vector=Metabolites[OPG_RANKL],Reference=ParticleNumber"/>
          </ListOfChannels>
        </PlotItem>
        <PlotItem name="PTH.ParticleNumber" type="Curve2D">
          <Parameter name="Line type" type="unsignedInteger" value="0"/>
          <Parameter name="Line subtype" type="unsignedInteger" value="0"/>
          <Parameter name="Line width" type="unsignedFloat" value="1"/>
          <Parameter name="Symbol subtype" type="unsignedInteger" value="0"/>
          <Parameter name="Color" type="string" value="auto"/>
          <Parameter name="Recording Activity" type="string" value="during"/>
          <ListOfChannels>
            <ChannelSpec cn="CN=Root,Model=NoName,Reference=Time"/>
            <ChannelSpec cn="CN=Root,Model=NoName,Vector=Compartments[ecm],Vector=Metabolites[PTH],Reference=ParticleNumber"/>
          </ListOfChannels>
        </PlotItem>
        <PlotItem name="RANKL.ParticleNumber" type="Curve2D">
          <Parameter name="Line type" type="unsignedInteger" value="0"/>
          <Parameter name="Line subtype" type="unsignedInteger" value="0"/>
          <Parameter name="Line width" type="unsignedFloat" value="1"/>
          <Parameter name="Symbol subtype" type="unsignedInteger" value="0"/>
          <Parameter name="Color" type="string" value="auto"/>
          <Parameter name="Recording Activity" type="string" value="during"/>
          <ListOfChannels>
            <ChannelSpec cn="CN=Root,Model=NoName,Reference=Time"/>
            <ChannelSpec cn="CN=Root,Model=NoName,Vector=Compartments[ecm],Vector=Metabolites[RANKL],Reference=ParticleNumber"/>
          </ListOfChannels>
        </PlotItem>
        <PlotItem name="Sost.ParticleNumber" type="Curve2D">
          <Parameter name="Line type" type="unsignedInteger" value="0"/>
          <Parameter name="Line subtype" type="unsignedInteger" value="0"/>
          <Parameter name="Line width" type="unsignedFloat" value="1"/>
          <Parameter name="Symbol subtype" type="unsignedInteger" value="0"/>
          <Parameter name="Color" type="string" value="auto"/>
          <Parameter name="Recording Activity" type="string" value="during"/>
          <ListOfChannels>
            <ChannelSpec cn="CN=Root,Model=NoName,Reference=Time"/>
            <ChannelSpec cn="CN=Root,Model=NoName,Vector=Compartments[ecm],Vector=Metabolites[Sost],Reference=ParticleNumber"/>
          </ListOfChannels>
        </PlotItem>
        <PlotItem name="Tgfb_A.ParticleNumber" type="Curve2D">
          <Parameter name="Line type" type="unsignedInteger" value="0"/>
          <Parameter name="Line subtype" type="unsignedInteger" value="0"/>
          <Parameter name="Line width" type="unsignedFloat" value="1"/>
          <Parameter name="Symbol subtype" type="unsignedInteger" value="0"/>
          <Parameter name="Color" type="string" value="auto"/>
          <Parameter name="Recording Activity" type="string" value="during"/>
          <ListOfChannels>
            <ChannelSpec cn="CN=Root,Model=NoName,Reference=Time"/>
            <ChannelSpec cn="CN=Root,Model=NoName,Vector=Compartments[ecm],Vector=Metabolites[Tgfb_A],Reference=ParticleNumber"/>
          </ListOfChannels>
        </PlotItem>
        <PlotItem name="Tgfb_I.ParticleNumber" type="Curve2D">
          <Parameter name="Line type" type="unsignedInteger" value="0"/>
          <Parameter name="Line subtype" type="unsignedInteger" value="0"/>
          <Parameter name="Line width" type="unsignedFloat" value="1"/>
          <Parameter name="Symbol subtype" type="unsignedInteger" value="0"/>
          <Parameter name="Color" type="string" value="auto"/>
          <Parameter name="Recording Activity" type="string" value="during"/>
          <ListOfChannels>
            <ChannelSpec cn="CN=Root,Model=NoName,Reference=Time"/>
            <ChannelSpec cn="CN=Root,Model=NoName,Vector=Compartments[ecm],Vector=Metabolites[Tgfb_I],Reference=ParticleNumber"/>
          </ListOfChannels>
        </PlotItem>
        <PlotItem name="Wnt_A.ParticleNumber" type="Curve2D">
          <Parameter name="Line type" type="unsignedInteger" value="0"/>
          <Parameter name="Line subtype" type="unsignedInteger" value="0"/>
          <Parameter name="Line width" type="unsignedFloat" value="1"/>
          <Parameter name="Symbol subtype" type="unsignedInteger" value="0"/>
          <Parameter name="Color" type="string" value="auto"/>
          <Parameter name="Recording Activity" type="string" value="during"/>
          <ListOfChannels>
            <ChannelSpec cn="CN=Root,Model=NoName,Reference=Time"/>
            <ChannelSpec cn="CN=Root,Model=NoName,Vector=Compartments[ecm],Vector=Metabolites[Wnt_A],Reference=ParticleNumber"/>
          </ListOfChannels>
        </PlotItem>
        <PlotItem name="Wnt_I.ParticleNumber" type="Curve2D">
          <Parameter name="Line type" type="unsignedInteger" value="0"/>
          <Parameter name="Line subtype" type="unsignedInteger" value="0"/>
          <Parameter name="Line width" type="unsignedFloat" value="1"/>
          <Parameter name="Symbol subtype" type="unsignedInteger" value="0"/>
          <Parameter name="Color" type="string" value="auto"/>
          <Parameter name="Recording Activity" type="string" value="during"/>
          <ListOfChannels>
            <ChannelSpec cn="CN=Root,Model=NoName,Reference=Time"/>
            <ChannelSpec cn="CN=Root,Model=NoName,Vector=Compartments[ecm],Vector=Metabolites[Wnt_I],Reference=ParticleNumber"/>
          </ListOfChannels>
        </PlotItem>
        <PlotItem name="X.ParticleNumber" type="Curve2D">
          <Parameter name="Line type" type="unsignedInteger" value="0"/>
          <Parameter name="Line subtype" type="unsignedInteger" value="0"/>
          <Parameter name="Line width" type="unsignedFloat" value="1"/>
          <Parameter name="Symbol subtype" type="unsignedInteger" value="0"/>
          <Parameter name="Color" type="string" value="auto"/>
          <Parameter name="Recording Activity" type="string" value="during"/>
          <ListOfChannels>
            <ChannelSpec cn="CN=Root,Model=NoName,Reference=Time"/>
            <ChannelSpec cn="CN=Root,Model=NoName,Vector=Compartments[ecm],Vector=Metabolites[X],Reference=ParticleNumber"/>
          </ListOfChannels>
        </PlotItem>
        <PlotItem name="newbone.ParticleNumber" type="Curve2D">
          <Parameter name="Line type" type="unsignedInteger" value="0"/>
          <Parameter name="Line subtype" type="unsignedInteger" value="0"/>
          <Parameter name="Line width" type="unsignedFloat" value="1"/>
          <Parameter name="Symbol subtype" type="unsignedInteger" value="0"/>
          <Parameter name="Color" type="string" value="auto"/>
          <Parameter name="Recording Activity" type="string" value="during"/>
          <ListOfChannels>
            <ChannelSpec cn="CN=Root,Model=NoName,Reference=Time"/>
            <ChannelSpec cn="CN=Root,Model=NoName,Vector=Compartments[ecm],Vector=Metabolites[newbone],Reference=ParticleNumber"/>
          </ListOfChannels>
        </PlotItem>
        <PlotItem name="Bax.ParticleNumber" type="Curve2D">
          <Parameter name="Line type" type="unsignedInteger" value="0"/>
          <Parameter name="Line subtype" type="unsignedInteger" value="0"/>
          <Parameter name="Line width" type="unsignedFloat" value="1"/>
          <Parameter name="Symbol subtype" type="unsignedInteger" value="0"/>
          <Parameter name="Color" type="string" value="auto"/>
          <Parameter name="Recording Activity" type="string" value="during"/>
          <ListOfChannels>
            <ChannelSpec cn="CN=Root,Model=NoName,Reference=Time"/>
            <ChannelSpec cn="CN=Root,Model=NoName,Vector=Compartments[osteoblast],Vector=Metabolites[Bax],Reference=ParticleNumber"/>
          </ListOfChannels>
        </PlotItem>
        <PlotItem name="Bax_Bcl2.ParticleNumber" type="Curve2D">
          <Parameter name="Line type" type="unsignedInteger" value="0"/>
          <Parameter name="Line subtype" type="unsignedInteger" value="0"/>
          <Parameter name="Line width" type="unsignedFloat" value="1"/>
          <Parameter name="Symbol subtype" type="unsignedInteger" value="0"/>
          <Parameter name="Color" type="string" value="auto"/>
          <Parameter name="Recording Activity" type="string" value="during"/>
          <ListOfChannels>
            <ChannelSpec cn="CN=Root,Model=NoName,Reference=Time"/>
            <ChannelSpec cn="CN=Root,Model=NoName,Vector=Compartments[osteoblast],Vector=Metabolites[Bax_Bcl2],Reference=ParticleNumber"/>
          </ListOfChannels>
        </PlotItem>
        <PlotItem name="Bcl2.ParticleNumber" type="Curve2D">
          <Parameter name="Line type" type="unsignedInteger" value="0"/>
          <Parameter name="Line subtype" type="unsignedInteger" value="0"/>
          <Parameter name="Line width" type="unsignedFloat" value="1"/>
          <Parameter name="Symbol subtype" type="unsignedInteger" value="0"/>
          <Parameter name="Color" type="string" value="auto"/>
          <Parameter name="Recording Activity" type="string" value="during"/>
          <ListOfChannels>
            <ChannelSpec cn="CN=Root,Model=NoName,Reference=Time"/>
            <ChannelSpec cn="CN=Root,Model=NoName,Vector=Compartments[osteoblast],Vector=Metabolites[Bcl2],Reference=ParticleNumber"/>
          </ListOfChannels>
        </PlotItem>
        <PlotItem name="CREB.ParticleNumber" type="Curve2D">
          <Parameter name="Line type" type="unsignedInteger" value="0"/>
          <Parameter name="Line subtype" type="unsignedInteger" value="0"/>
          <Parameter name="Line width" type="unsignedFloat" value="1"/>
          <Parameter name="Symbol subtype" type="unsignedInteger" value="0"/>
          <Parameter name="Color" type="string" value="auto"/>
          <Parameter name="Recording Activity" type="string" value="during"/>
          <ListOfChannels>
            <ChannelSpec cn="CN=Root,Model=NoName,Reference=Time"/>
            <ChannelSpec cn="CN=Root,Model=NoName,Vector=Compartments[osteoblast],Vector=Metabolites[CREB],Reference=ParticleNumber"/>
          </ListOfChannels>
        </PlotItem>
        <PlotItem name="CREB_P.ParticleNumber" type="Curve2D">
          <Parameter name="Line type" type="unsignedInteger" value="0"/>
          <Parameter name="Line subtype" type="unsignedInteger" value="0"/>
          <Parameter name="Line width" type="unsignedFloat" value="1"/>
          <Parameter name="Symbol subtype" type="unsignedInteger" value="0"/>
          <Parameter name="Color" type="string" value="auto"/>
          <Parameter name="Recording Activity" type="string" value="during"/>
          <ListOfChannels>
            <ChannelSpec cn="CN=Root,Model=NoName,Reference=Time"/>
            <ChannelSpec cn="CN=Root,Model=NoName,Vector=Compartments[osteoblast],Vector=Metabolites[CREB_P],Reference=ParticleNumber"/>
          </ListOfChannels>
        </PlotItem>
        <PlotItem name="CREB_Runx2.ParticleNumber" type="Curve2D">
          <Parameter name="Line type" type="unsignedInteger" value="0"/>
          <Parameter name="Line subtype" type="unsignedInteger" value="0"/>
          <Parameter name="Line width" type="unsignedFloat" value="1"/>
          <Parameter name="Symbol subtype" type="unsignedInteger" value="0"/>
          <Parameter name="Color" type="string" value="auto"/>
          <Parameter name="Recording Activity" type="string" value="during"/>
          <ListOfChannels>
            <ChannelSpec cn="CN=Root,Model=NoName,Reference=Time"/>
            <ChannelSpec cn="CN=Root,Model=NoName,Vector=Compartments[osteoblast],Vector=Metabolites[CREB_Runx2],Reference=ParticleNumber"/>
          </ListOfChannels>
        </PlotItem>
        <PlotItem name="Runx2.ParticleNumber" type="Curve2D">
          <Parameter name="Line type" type="unsignedInteger" value="0"/>
          <Parameter name="Line subtype" type="unsignedInteger" value="0"/>
          <Parameter name="Line width" type="unsignedFloat" value="1"/>
          <Parameter name="Symbol subtype" type="unsignedInteger" value="0"/>
          <Parameter name="Color" type="string" value="auto"/>
          <Parameter name="Recording Activity" type="string" value="during"/>
          <ListOfChannels>
            <ChannelSpec cn="CN=Root,Model=NoName,Reference=Time"/>
            <ChannelSpec cn="CN=Root,Model=NoName,Vector=Compartments[osteoblast],Vector=Metabolites[Runx2],Reference=ParticleNumber"/>
          </ListOfChannels>
        </PlotItem>
      </ListOfPlotItems>
    </PlotSpecification>
  </ListOfPlots>
  <GUI>
  </GUI>
  <SBMLReference file="BonePTHv27_1.xml">
    <SBMLMap SBMLid="AddLOAD1" COPASIkey="Event_0"/>
    <SBMLMap SBMLid="AddLOAD2" COPASIkey="Event_1"/>
    <SBMLMap SBMLid="AddPTH1" COPASIkey="Event_2"/>
    <SBMLMap SBMLid="AddPTH2" COPASIkey="Event_3"/>
    <SBMLMap SBMLid="Bax" COPASIkey="Metabolite_61"/>
    <SBMLMap SBMLid="Bax_Bcl2" COPASIkey="Metabolite_63"/>
    <SBMLMap SBMLid="Bax_Bcl2_binding" COPASIkey="Reaction_67"/>
    <SBMLMap SBMLid="Bax_Bcl2_release" COPASIkey="Reaction_68"/>
    <SBMLMap SBMLid="Bcl2" COPASIkey="Metabolite_65"/>
    <SBMLMap SBMLid="Bcl2_degradation" COPASIkey="Reaction_66"/>
    <SBMLMap SBMLid="Bcl2_synthesis" COPASIkey="Reaction_65"/>
    <SBMLMap SBMLid="Bone" COPASIkey="Metabolite_1"/>
    <SBMLMap SBMLid="Bone_degradation" COPASIkey="Reaction_74"/>
    <SBMLMap SBMLid="Bone_formation" COPASIkey="Reaction_72"/>
    <SBMLMap SBMLid="Bone_formation_Obm_PTH" COPASIkey="Reaction_73"/>
    <SBMLMap SBMLid="CREB" COPASIkey="Metabolite_67"/>
    <SBMLMap SBMLid="CREB_P" COPASIkey="Metabolite_69"/>
    <SBMLMap SBMLid="CREB_Runx2" COPASIkey="Metabolite_71"/>
    <SBMLMap SBMLid="CREB_Runx2_binding" COPASIkey="Reaction_63"/>
    <SBMLMap SBMLid="CREB_Runx2_release" COPASIkey="Reaction_64"/>
    <SBMLMap SBMLid="CREB_activation" COPASIkey="Reaction_61"/>
    <SBMLMap SBMLid="CREB_inactivation" COPASIkey="Reaction_62"/>
    <SBMLMap SBMLid="HSC" COPASIkey="Metabolite_3"/>
    <SBMLMap SBMLid="HSC_differentiation_to_Ocl_p" COPASIkey="Reaction_25"/>
    <SBMLMap SBMLid="Inactivation_of_Wnt_by_Sost" COPASIkey="Reaction_11"/>
    <SBMLMap SBMLid="LOAD" COPASIkey="Metabolite_27"/>
    <SBMLMap SBMLid="MCSF" COPASIkey="Metabolite_29"/>
    <SBMLMap SBMLid="MCSF_degradation" COPASIkey="Reaction_42"/>
    <SBMLMap SBMLid="MCSF_secretion_by_MSC" COPASIkey="Reaction_36"/>
    <SBMLMap SBMLid="MCSF_secretion_by_Ob_m" COPASIkey="Reaction_40"/>
    <SBMLMap SBMLid="MCSF_secretion_by_Ob_m_PTH" COPASIkey="Reaction_41"/>
    <SBMLMap SBMLid="MCSF_secretion_by_Ob_p" COPASIkey="Reaction_38"/>
    <SBMLMap SBMLid="MCSF_secretion_by_Ob_p_PTH" COPASIkey="Reaction_39"/>
    <SBMLMap SBMLid="MCSF_secretion_by_Ob_pro" COPASIkey="Reaction_37"/>
    <SBMLMap SBMLid="MSC" COPASIkey="Metabolite_25"/>
    <SBMLMap SBMLid="MSC_differentiation_to_Ob_pro" COPASIkey="Reaction_12"/>
    <SBMLMap SBMLid="OPG" COPASIkey="Metabolite_35"/>
    <SBMLMap SBMLid="OPG_RANKL" COPASIkey="Metabolite_37"/>
    <SBMLMap SBMLid="OPG_RANKL_degradation" COPASIkey="Reaction_32"/>
    <SBMLMap SBMLid="OPG_RANKL_dissociation" COPASIkey="Reaction_31"/>
    <SBMLMap SBMLid="OPG_degradation" COPASIkey="Reaction_35"/>
    <SBMLMap SBMLid="OPG_secretion_by_Ob_m" COPASIkey="Reaction_45"/>
    <SBMLMap SBMLid="OPG_secretion_by_Ob_p" COPASIkey="Reaction_43"/>
    <SBMLMap SBMLid="OPG_secretion_by_Ob_p_PTH" COPASIkey="Reaction_44"/>
    <SBMLMap SBMLid="Ob_m" COPASIkey="Metabolite_5"/>
    <SBMLMap SBMLid="Ob_m_PTH" COPASIkey="Metabolite_31"/>
    <SBMLMap SBMLid="Ob_m_PTH_apoptosis" COPASIkey="Reaction_24"/>
    <SBMLMap SBMLid="Ob_m_PTH_release" COPASIkey="Reaction_22"/>
    <SBMLMap SBMLid="Ob_m_apoptosis" COPASIkey="Reaction_23"/>
    <SBMLMap SBMLid="Ob_m_bound_by_PTH" COPASIkey="Reaction_21"/>
    <SBMLMap SBMLid="Ob_maturation_to_Ocy" COPASIkey="Reaction_19"/>
    <SBMLMap SBMLid="Ob_maturation_to_Ocy_by_Tgfb" COPASIkey="Reaction_20"/>
    <SBMLMap SBMLid="Ob_p" COPASIkey="Metabolite_7"/>
    <SBMLMap SBMLid="Ob_p_PTH" COPASIkey="Metabolite_33"/>
    <SBMLMap SBMLid="Ob_p_PTH_release" COPASIkey="Reaction_16"/>
    <SBMLMap SBMLid="Ob_p_Tgfb_A" COPASIkey="Metabolite_9"/>
    <SBMLMap SBMLid="Ob_p_Tgfb_binding" COPASIkey="Reaction_17"/>
    <SBMLMap SBMLid="Ob_p_Tgfb_release" COPASIkey="Reaction_18"/>
    <SBMLMap SBMLid="Ob_p_binding_by_PTH" COPASIkey="Reaction_15"/>
    <SBMLMap SBMLid="Ob_precursor_differentiation" COPASIkey="Reaction_14"/>
    <SBMLMap SBMLid="Ob_pro" COPASIkey="Metabolite_11"/>
    <SBMLMap SBMLid="Ocl_m" COPASIkey="Metabolite_13"/>
    <SBMLMap SBMLid="Ocl_p" COPASIkey="Metabolite_15"/>
    <SBMLMap SBMLid="Ocl_p_RANKL" COPASIkey="Metabolite_17"/>
    <SBMLMap SBMLid="Ocl_p_RANKL_binding" COPASIkey="Reaction_27"/>
    <SBMLMap SBMLid="Ocl_p_RANKL_release" COPASIkey="Reaction_28"/>
    <SBMLMap SBMLid="Ocl_p_apoptosis" COPASIkey="Reaction_26"/>
    <SBMLMap SBMLid="Ocy_A" COPASIkey="Metabolite_19"/>
    <SBMLMap SBMLid="Ocy_I" COPASIkey="Metabolite_21"/>
    <SBMLMap SBMLid="Ocy_I_PTH" COPASIkey="Metabolite_23"/>
    <SBMLMap SBMLid="Ocy_I_PTH_release" COPASIkey="Reaction_5"/>
    <SBMLMap SBMLid="Ocy_I_bound_by_PTH" COPASIkey="Reaction_4"/>
    <SBMLMap SBMLid="Ocy_apoptosis" COPASIkey="Reaction_6"/>
    <SBMLMap SBMLid="Osteoblast_progenitor_differentiation_by_Tgfb" COPASIkey="Reaction_13"/>
    <SBMLMap SBMLid="Osteoclast_apoptosis" COPASIkey="Reaction_33"/>
    <SBMLMap SBMLid="Osteoclast_precursor_differentiation" COPASIkey="Reaction_29"/>
    <SBMLMap SBMLid="Osteocyte_activation" COPASIkey="Reaction_1"/>
    <SBMLMap SBMLid="Osteocyte_activation_by_PTH" COPASIkey="Reaction_2"/>
    <SBMLMap SBMLid="Osteocyte_inactivation" COPASIkey="Reaction_3"/>
    <SBMLMap SBMLid="PTH" COPASIkey="Metabolite_39"/>
    <SBMLMap SBMLid="PTH_degradation" COPASIkey="Reaction_60"/>
    <SBMLMap SBMLid="PTH_production" COPASIkey="Reaction_59"/>
    <SBMLMap SBMLid="RANKL" COPASIkey="Metabolite_41"/>
    <SBMLMap SBMLid="RANKL_degradation" COPASIkey="Reaction_34"/>
    <SBMLMap SBMLid="RANKL_inhibition" COPASIkey="Reaction_30"/>
    <SBMLMap SBMLid="RANKL_secretion_by_MSCs" COPASIkey="Reaction_48"/>
    <SBMLMap SBMLid="RANKL_secretion_by_Ob_m" COPASIkey="Reaction_53"/>
    <SBMLMap SBMLid="RANKL_secretion_by_Ob_m_PTH_enhanced" COPASIkey="Reaction_54"/>
    <SBMLMap SBMLid="RANKL_secretion_by_Ob_p" COPASIkey="Reaction_49"/>
    <SBMLMap SBMLid="RANKL_secretion_by_Ob_p_PTH" COPASIkey="Reaction_51"/>
    <SBMLMap SBMLid="RANKL_secretion_by_Ob_p_Tgfb_A" COPASIkey="Reaction_50"/>
    <SBMLMap SBMLid="RANKL_secretion_by_Ob_pro" COPASIkey="Reaction_52"/>
    <SBMLMap SBMLid="RANKL_secretion_by_Ocy_A" COPASIkey="Reaction_46"/>
    <SBMLMap SBMLid="RANKL_secretion_by_Ocy_I" COPASIkey="Reaction_47"/>
    <SBMLMap SBMLid="Runx2" COPASIkey="Metabolite_73"/>
    <SBMLMap SBMLid="Runx2_degradation" COPASIkey="Reaction_71"/>
    <SBMLMap SBMLid="Runx2_degradation_via_PTH" COPASIkey="Reaction_70"/>
    <SBMLMap SBMLid="Runx2_synthesis" COPASIkey="Reaction_69"/>
    <SBMLMap SBMLid="Sink" COPASIkey="Metabolite_55"/>
    <SBMLMap SBMLid="Sost" COPASIkey="Metabolite_43"/>
    <SBMLMap SBMLid="Sost_degradation" COPASIkey="Reaction_8"/>
    <SBMLMap SBMLid="Sost_secretion" COPASIkey="Reaction_7"/>
    <SBMLMap SBMLid="Source" COPASIkey="Metabolite_53"/>
    <SBMLMap SBMLid="Tgfb_A" COPASIkey="Metabolite_45"/>
    <SBMLMap SBMLid="Tgfb_I" COPASIkey="Metabolite_47"/>
    <SBMLMap SBMLid="Tgfb_activation" COPASIkey="Reaction_56"/>
    <SBMLMap SBMLid="Tgfb_degradation" COPASIkey="Reaction_57"/>
    <SBMLMap SBMLid="Tgfb_degradation_by_PTH" COPASIkey="Reaction_58"/>
    <SBMLMap SBMLid="Tgfb_secretion_by_Obm" COPASIkey="Reaction_55"/>
    <SBMLMap SBMLid="Unloading" COPASIkey="Reaction_0"/>
    <SBMLMap SBMLid="Wnt_A" COPASIkey="Metabolite_49"/>
    <SBMLMap SBMLid="Wnt_I" COPASIkey="Metabolite_51"/>
    <SBMLMap SBMLid="Wnt_activation" COPASIkey="Reaction_9"/>
    <SBMLMap SBMLid="Wnt_activation_by_PTH" COPASIkey="Reaction_10"/>
    <SBMLMap SBMLid="X" COPASIkey="Metabolite_57"/>
    <SBMLMap SBMLid="Xsynthesis" COPASIkey="Reaction_75"/>
    <SBMLMap SBMLid="bone" COPASIkey="Compartment_1"/>
    <SBMLMap SBMLid="ecm" COPASIkey="Compartment_3"/>
    <SBMLMap SBMLid="kactCreb" COPASIkey="ModelValue_0"/>
    <SBMLMap SBMLid="kactOcy" COPASIkey="ModelValue_1"/>
    <SBMLMap SBMLid="kactOcyPth" COPASIkey="ModelValue_2"/>
    <SBMLMap SBMLid="kactTgfb" COPASIkey="ModelValue_3"/>
    <SBMLMap SBMLid="kactWnt" COPASIkey="ModelValue_4"/>
    <SBMLMap SBMLid="kactWntPth" COPASIkey="ModelValue_5"/>
    <SBMLMap SBMLid="kbinBaxBcl2" COPASIkey="ModelValue_6"/>
    <SBMLMap SBMLid="kbinCrebRunx2" COPASIkey="ModelValue_7"/>
    <SBMLMap SBMLid="kbinObmPTH" COPASIkey="ModelValue_8"/>
    <SBMLMap SBMLid="kbinObpPTH" COPASIkey="ModelValue_9"/>
    <SBMLMap SBMLid="kbinObpTgfb" COPASIkey="ModelValue_10"/>
    <SBMLMap SBMLid="kbinOclpRANKL" COPASIkey="ModelValue_11"/>
    <SBMLMap SBMLid="kbinOcyPTH" COPASIkey="ModelValue_12"/>
    <SBMLMap SBMLid="kdeathOb" COPASIkey="ModelValue_13"/>
    <SBMLMap SBMLid="kdeathOcl" COPASIkey="ModelValue_14"/>
    <SBMLMap SBMLid="kdeathOclp" COPASIkey="ModelValue_15"/>
    <SBMLMap SBMLid="kdeathOcy" COPASIkey="ModelValue_16"/>
    <SBMLMap SBMLid="kdegBcl2" COPASIkey="ModelValue_17"/>
    <SBMLMap SBMLid="kdegBone" COPASIkey="ModelValue_18"/>
    <SBMLMap SBMLid="kdegMCSF" COPASIkey="ModelValue_19"/>
    <SBMLMap SBMLid="kdegOPG" COPASIkey="ModelValue_20"/>
    <SBMLMap SBMLid="kdegOPGRANKL" COPASIkey="ModelValue_21"/>
    <SBMLMap SBMLid="kdegPTH" COPASIkey="ModelValue_22"/>
    <SBMLMap SBMLid="kdegRANKL" COPASIkey="ModelValue_23"/>
    <SBMLMap SBMLid="kdegRunx2" COPASIkey="ModelValue_24"/>
    <SBMLMap SBMLid="kdegRunx2PTH" COPASIkey="ModelValue_25"/>
    <SBMLMap SBMLid="kdegSost" COPASIkey="ModelValue_26"/>
    <SBMLMap SBMLid="kdegTgfb" COPASIkey="ModelValue_27"/>
    <SBMLMap SBMLid="kdegTgfbPTH" COPASIkey="ModelValue_28"/>
    <SBMLMap SBMLid="kdiffHSC" COPASIkey="ModelValue_29"/>
    <SBMLMap SBMLid="kdiffMSC" COPASIkey="ModelValue_30"/>
    <SBMLMap SBMLid="kdiffObP" COPASIkey="ModelValue_31"/>
    <SBMLMap SBMLid="kdiffObproTgfb" COPASIkey="ModelValue_32"/>
    <SBMLMap SBMLid="kdiffOclP" COPASIkey="ModelValue_33"/>
    <SBMLMap SBMLid="kformBone" COPASIkey="ModelValue_34"/>
    <SBMLMap SBMLid="kinactCreb" COPASIkey="ModelValue_35"/>
    <SBMLMap SBMLid="kinactOcy" COPASIkey="ModelValue_36"/>
    <SBMLMap SBMLid="kinactWnt" COPASIkey="ModelValue_37"/>
    <SBMLMap SBMLid="kinhibRANKL" COPASIkey="ModelValue_38"/>
    <SBMLMap SBMLid="kmatOb" COPASIkey="ModelValue_39"/>
    <SBMLMap SBMLid="kmatObTgfb" COPASIkey="ModelValue_40"/>
    <SBMLMap SBMLid="krelBaxBcl2" COPASIkey="ModelValue_41"/>
    <SBMLMap SBMLid="krelCrebRunx2" COPASIkey="ModelValue_42"/>
    <SBMLMap SBMLid="krelObmPTH" COPASIkey="ModelValue_43"/>
    <SBMLMap SBMLid="krelObpPTH" COPASIkey="ModelValue_44"/>
    <SBMLMap SBMLid="krelObpTgfb" COPASIkey="ModelValue_45"/>
    <SBMLMap SBMLid="krelOclpRANKL" COPASIkey="ModelValue_46"/>
    <SBMLMap SBMLid="krelOcyPTH" COPASIkey="ModelValue_47"/>
    <SBMLMap SBMLid="krelRANKL" COPASIkey="ModelValue_48"/>
    <SBMLMap SBMLid="ksecMCSFbyMSC" COPASIkey="ModelValue_49"/>
    <SBMLMap SBMLid="ksecMCSFbyObm" COPASIkey="ModelValue_50"/>
    <SBMLMap SBMLid="ksecMCSFbyObp" COPASIkey="ModelValue_51"/>
    <SBMLMap SBMLid="ksecMCSFbyObpro" COPASIkey="ModelValue_52"/>
    <SBMLMap SBMLid="ksecOPGbyObm" COPASIkey="ModelValue_53"/>
    <SBMLMap SBMLid="ksecOPGbyObp" COPASIkey="ModelValue_54"/>
    <SBMLMap SBMLid="ksecOPGbyObpPTH" COPASIkey="ModelValue_55"/>
    <SBMLMap SBMLid="ksecRANKLbyMSC" COPASIkey="ModelValue_56"/>
    <SBMLMap SBMLid="ksecRANKLbyObm" COPASIkey="ModelValue_57"/>
    <SBMLMap SBMLid="ksecRANKLbyObmPTH" COPASIkey="ModelValue_58"/>
    <SBMLMap SBMLid="ksecRANKLbyObp" COPASIkey="ModelValue_59"/>
    <SBMLMap SBMLid="ksecRANKLbyObpPTH" COPASIkey="ModelValue_60"/>
    <SBMLMap SBMLid="ksecRANKLbyObpTgfb" COPASIkey="ModelValue_62"/>
    <SBMLMap SBMLid="ksecRANKLbyObpro" COPASIkey="ModelValue_61"/>
    <SBMLMap SBMLid="ksecRANKLbyOcy" COPASIkey="ModelValue_63"/>
    <SBMLMap SBMLid="ksecRANKLbyOcyI" COPASIkey="ModelValue_64"/>
    <SBMLMap SBMLid="ksecSost" COPASIkey="ModelValue_65"/>
    <SBMLMap SBMLid="ksecTgfb" COPASIkey="ModelValue_66"/>
    <SBMLMap SBMLid="ksynBcl2" COPASIkey="ModelValue_67"/>
    <SBMLMap SBMLid="ksynPTH" COPASIkey="ModelValue_68"/>
    <SBMLMap SBMLid="ksynRunx2" COPASIkey="ModelValue_69"/>
    <SBMLMap SBMLid="ksynX" COPASIkey="ModelValue_70"/>
    <SBMLMap SBMLid="kunload" COPASIkey="ModelValue_71"/>
    <SBMLMap SBMLid="osteoblast" COPASIkey="Compartment_5"/>
  </SBMLReference>
</COPASI>
