# Supplementary material for: Simulated Interventions to Ameliorate Age-Related Bone Loss Indicate the Importance of Timing
Source: Front Endocrinol (Lausanne). 2016 Jun 13;7:61. doi: 10.3389/fendo.2016.00061 (PMC4904033; doi:10.3389/fendo.2016.00061)
Supplement: Supplementary file 3 [file Data_Sheet_1.XLSX]

## Sheet: Sheet1
Sensitivities Result:
Sensitivities array
Rows: Target functions, Non-Constant Concentrations of Species
Columns: Variables 1, All Parameter Values
	Values[kactCreb].InitialValue	Values[kactOcy].InitialValue	Values[kactOcyPth].InitialValue	Values[kactTgfb].InitialValue	Values[kactWnt].InitialValue	Values[kactWntPth].InitialValue	Values[kbinBaxBcl2].InitialValue	Values[kbinCrebRunx2].InitialValue	Values[kbinObmPTH].InitialValue	Values[kbinObpPTH].InitialValue	Values[kbinObpTgfb].InitialValue	Values[kbinOclpRANKL].InitialValue	Values[kbinOcyPTH].InitialValue	Values[kdeathOb].InitialValue	Values[kdeathOcl].InitialValue	Values[kdeathOclp].InitialValue	Values[kdeathOcy].InitialValue	Values[kdegBcl2].InitialValue	Values[kdegBone].InitialValue	Values[kdegMCSF].InitialValue	Values[kdegOPG].InitialValue	Values[kdegOPGRANKL].InitialValue	Values[kdegPTH].InitialValue	Values[kdegRANKL].InitialValue	Values[kdegRunx2].InitialValue	Values[kdegRunx2PTH].InitialValue	Values[kdegSost].InitialValue	Values[kdegTgfb].InitialValue	Values[kdegTgfbPTH].InitialValue	Values[kdiffHSC].InitialValue	Values[kdiffMSC].InitialValue	Values[kdiffObP].InitialValue	Values[kdiffObproTgfb].InitialValue	Values[kdiffOclP].InitialValue	Values[kformBone].InitialValue	Values[kinactCreb].InitialValue	Values[kinactOcy].InitialValue	Values[kinactWnt].InitialValue	Values[kinhibRANKL].InitialValue	Values[kload].InitialValue	Values[kmatOb].InitialValue	Values[kmatObTgfb].InitialValue	Values[krelBaxBcl2].InitialValue	Values[krelCrebRunx2].InitialValue	Values[krelObmPTH].InitialValue	Values[krelObpPTH].InitialValue	Values[krelObpTgfb].InitialValue	Values[krelOclpRANKL].InitialValue	Values[krelOcyPTH].InitialValue
[Bone]	11340.3	35965.6	126.631	-715805	11281.6	64834.9	24712.9	21812.1	7359.58	-6343.88	-1123060	-157401	22057.3	-6709130	25179300	15735700	688688000	-98707.7	-251712000000	9807710	-37054300	14827900	-290977	253453	-13762.3	-71976.4	140793	1402240	8617690	-16080100	1166130	8524780	172.647	-1822960	534634000	-1703080	-22643500	-503.825	150280	0	-442646000	-149500000	-493.689	-21802.9	-28477.1	412.832	22469.1	145793	-2079.69
[HSC]	0	0	0	0	0	0	0	0	0	0	0	0	0	0	0	0	0	0	0	0	0	0	0	0	0	0	0	0	0	0	0	0	0	0	0	0	0	0	0	0	0	0	0	0	0	0	0	0	0
[Ob_m]	1141.65	6951.4	22.228	-2110430	2092.27	13228.2	2339.87	2113.63	340.626	199.855	-2366.88	-69.1185	3632.58	-615152	-3141.74	302.113	95444100	-9339.01	0	-2694.98	-19193.3	-6285.41	-35314.8	614.874	-893.401	-6988.19	24974.4	-22790.9	-65656.6	-3351.75	176176	-292659	-8.80697	-4819.1	0	-161303	-4618560	-94.9138	130.209	0	-44053400	-20038600	-46.6345	-2109.46	-1313.99	-20.3259	55.6272	105.37	-336.27
[Ob_p]	157.196	7829.7	35.3435	-4565040	3159.89	19146	425.05	363.778	683.694	295.654	7639.71	-325.426	5803.13	-101999	-4729.97	-21231.3	130531000	-1685.42	0	-18167.7	-40817.6	13572.6	-59554.3	991.131	125.145	-1208.02	34139.1	-38575	-361045	3267.15	214706	-1922080	-11.6164	-12407.5	0	-22201.9	-6229270	-142.277	393.154	0	-61398100	-27152100	-8.36654	-361.248	-2655.22	-29.0461	-143.062	357.776	-539.768
[Ob_p_Tgfb_A]	414.27	10935	52.1793	2994240	3920.62	23158.8	1073.62	910.351	-3756.02	-268.471	762613	-92.0466	8787.82	-261930	6525.57	-21548	167810000	-4270.79	0	-19076.7	60571.7	70806.5	7218.95	561.625	-538.091	-2993.04	46100.8	-909609	-5706790	27835.2	338347	-1831300	-4.07413	3492.57	0	-71284.9	-8348510	-175.765	153.439	0	-83456900	-34407500	-21.3917	-908.043	14698.3	7.62876	-15246.9	215.611	-823.225
[Ob_pro]	0.139046	2.41011	0.0850215	-8096.98	8.08336	34.9989	0.21829	0.219966	6.01433	0.929837	-29.8446	-0.23859	14.0517	-63.3762	-11.6232	1.22278	211743	-0.835689	0	-1.57353	-95.9772	-50.6333	-231.87	1.13911	0.616247	-0.744499	53.9628	785.44	4841.99	-22.7613	206.128	-405.396	-3.03838	-17.0168	0	-7.40221	-9193.7	-0.346282	0.279675	0	-115540	-45319.3	-0.00412662	-0.215606	-23.4456	-0.0612048	0.60436	0.205229	-1.30993
[Ocl_m]	9.22887	965.228	4.22984	-16178.1	278.481	1553.41	20.3133	18.0039	-51.9209	125.651	22899.8	3471.57	708.334	-6351.1	-472162	-262563	754541	-80.5777	0	-158742	766509	-309204	-4310.41	-4914.45	-5.11424	-57.8408	3431.77	-28663.4	-174047	295746	28442.3	-157173	-3.14217	49527.8	0	-1612.95	-684134	-12.3682	-3322.85	0	776694	-8446	-0.402332	-17.7724	205.705	-7.37225	-457.353	-3210.11	-66.3228
[Ocl_p]	547.666	4856.73	17.3248	402291	1529.99	8768.3	1169.4	1037.74	1171.52	-300.209	-141287	-20101.7	3026.29	-322981	673.041	-2465790	138603000	-4672.27	0	-1505460	-4662170	1892660	-44004.5	29527.2	-657.801	-3420.65	19099.2	190507	1159250	2600240	158373	-234952	0.0536671	-225894	0	-81572.8	-3087250	-68.2881	19234.9	0	-82625800	-29596900	-23.3588	-1036.41	-4554.5	21.8511	2828.16	18661.9	-283.9
[Ocl_p_RANKL]	2.95292	825.739	2.98033	-40547.3	210.487	1213.26	8.87612	7.13286	-54.9139	99.1759	20458.6	3107.55	490.567	-3383.07	-55.9388	-189781	-560083	-34.3299	0	-111895	618763	-320557	-2749.29	-4357.56	13.5245	-22.8269	2633.51	-26402.3	-155589	223739	22275.8	-128656	-2.40549	-290043	0	-361.938	-543587	-9.39696	-2980.9	0	1532620	221220	-0.171347	-6.8684	216.364	-6.44639	-408.471	-2935.79	-45.7041
[Ocy_A]	43.9931	3872.11	150.029	360960	113.636	709.917	132.918	109.629	84.9243	409.432	-711.985	44.6026	24585.9	-34150.7	-1175.66	1929.32	-1340150000	-524.954	0	198.66	9316.67	696.577	-196114	745.087	212.864	-366.274	1583.17	-22453.6	-122061	621.184	15879.8	22566	1.00351	652.957	0	-6328.23	-14830600	-5.06863	-1.45042	0	863721000	292804000	-2.58133	-108.224	-313.581	-27.8039	18.9044	11.3019	-2308.4
[Ocy_I]	9.0038	-3043.71	-138.605	39035	8.7837	5.56427	-11.857	-3.60553	-208.974	-410.775	169.716	-39.4116	-23318.9	2291.17	-191.985	-2996.54	-308201000	41.5892	0	-877.393	-7590.79	-1311.34	188949	-737.007	-277.523	16.6565	-89.0339	-5273.58	-46632.4	264.022	-4097.64	-21660.1	-0.882917	-661.458	0	-1855.6	13812200	-0.411685	-3.43851	0	184803000	66801000	0.162321	2.32509	800.675	27.7438	-8.34853	-16.0882	2188.92
[Ocy_I_PTH]	0.0272257	-2.40237	-3.79869	148.354	0.065054	0.463208	0.0820812	0.0812915	0.141311	0.0555689	-1.12771	-0.0134031	16.8881	-23.6826	-0.28158	-0.326327	-288909	-0.335399	0	0.704892	-6.20594	-4.03601	-136.634	-0.683687	-0.253821	-0.266675	1.01721	-5.03579	-15.908	-0.760777	6.83338	-4.16374	-0.00134446	-0.158321	0	-4.04749	12926.4	-0.00309022	-0.0220363	0	174296	62748.4	-0.00170027	-0.0823707	-0.565449	-0.000957494	0.0184304	-0.0349202	-1.59605
[MSC]	0	0	0	0	0	0	0	0	0	0	0	0	0	0	0	0	0	0	0	0	0	0	0	0	0	0	0	0	0	0	0	0	0	0	0	0	0	0	0	0	0	0	0	0	0	0	0	0	0
[LOAD]	2.38067e-05	3.12516e-05	1.80274e-06	0.130684	6.97008e-07	0.000379994	-2.58176e-06	1.69675e-05	9.3707e-06	7.6607e-05	0.00113886	0.000195407	7.50143e-06	1.42688e-05	0.000661677	-3.89698e-05	5.82335	5.50202e-05	0	0.00133859	0.00419245	0.0127228	-2.93551e-05	0.00569217	0.00203501	2.36922e-05	3.21229e-05	-0.00142832	0.000520137	-0.000261064	0.000276634	0.00132688	1.86824e-06	0.0013617	0	-0.000827442	-0.00109895	2.53719e-07	-4.68822e-05	0	88.7332	-8.10389	4.19689e-08	1.22733e-06	1.20643e-05	7.62244e-06	1.94254e-05	8.49427e-06	4.51708e-05
[MCSF]	130.322	2314.56	6.31016	-363019	606.056	3780.05	303.69	267.787	174.306	100.335	-1386.05	6.4613	1031.77	-81448.3	-768.852	2459.59	28627000	-1210.38	0	-515147	-3282.62	-3804.46	-11546.5	124.349	-56.0059	-885.869	7563.51	-4379.7	13313.3	-1675.57	59539.4	-247707	-3.72553	-631.187	0	-17830.1	-1402020	-27.4237	11.3713	0	-13375900	-5980950	-6.03541	-266.79	-676.014	-8.33778	30.3524	5.83899	-95.2741
[Ob_m_PTH]	46.2833	281.897	0.899768	-80419.7	83.0027	526.647	95.5327	86.3163	225.092	13.8645	-118.068	-2.23545	143.487	-25139.7	-124.872	61.0754	3819880	-381.343	0	-75.0803	-732.743	-301.44	-5577.47	24.1532	-36.1165	-285.414	999.086	-892.322	-2009.95	-151.261	7107.93	-11113.2	-0.354406	-179.308	0	-6535.41	-185009	-3.7677	4.71589	0	-1757760	-801017	-1.90402	-86.1486	-878.46	-1.17069	2.69633	3.72906	-13.2776
[Ob_p_PTH]	0.0996367	4.94234	0.0220451	-2754.54	1.94217	11.8315	0.281424	0.241903	0.507761	258.206	4.00471	-0.189341	3.55225	-68.419	-2.92213	-11.9508	80990.4	-1.11726	0	-10.4426	-24.7173	7.04195	-114.668	0.648047	0.0802139	-0.803789	21.1725	-23.6923	-207.931	1.52978	134.278	-1170.85	-0.00730036	-7.39735	0	-13.9751	-3869.39	-0.0875285	0.23215	0	-37999.1	-16844.1	-0.00554344	-0.240349	-1.97346	-15.6416	-0.0739921	0.21002	-0.330307
[OPG]	2125.16	16229	64.9439	817891	5298.12	30571.6	4603.51	4075.79	3020.49	-949.82	-377643	46710.5	11273.3	-1256330	1479.69	-4490290	421087000	-18393.7	0	-2765300	-28775000	-4831710	-137836	79203.8	-2693.78	-13438.5	65775.4	504346	3065970	4614370	535119	-448495	9.64759	536233	0	-318127	-10902000	-236.734	-49046.9	0	-252775000	-90027600	-92.0028	-4070.93	-11723.2	67.3424	7555.95	-43244.9	-1060
[OPG_RANKL]	124.369	2601.78	13.4313	-525759	736.104	4385.18	316.185	271.991	-863.303	441.045	148651	-19337.5	2188.93	-81891.5	-787.446	1760730	-42161600	-1259.88	0	1077470	-4905690	-8082530	-9.19073	-31208.1	-164.36	-896.748	9007.36	-199209	-1192100	-1838880	70182.8	-263114	-3.52503	-219076	0	-19096.2	-2061780	-33.0366	20254.7	0	28743200	9321180	-6.32304	-270.977	3381.23	-30.3613	-2971.4	17943.2	-205.542
[PTH]	0.304585	8.13019	0.033121	1777.73	0.926576	7.4815	1.52456	1.3841	5.55861	7.27796	-21.12	0.387383	1.13748	-422.808	-1.71987	40.6219	70930	-6.13192	0	25.0955	14.9912	-46.2149	-5170.28	0.0241466	0.107548	-4.6202	18.0084	-0.376349	464.87	-16.6627	175.371	268.356	-0.00871085	7.61553	0	-37.3523	-3561.44	-0.0441224	-0.313342	0	-28891	-14026.7	-0.0303302	-1.38316	-21.6924	-0.450119	0.430837	-0.326443	-0.101411
[RANKL]	-6.64336	-41.0858	-0.145689	-5898.71	-14.0321	-80.2218	-14.1133	-12.5429	-15.5952	5.87733	2192.48	-276.732	-26.1173	3886.28	-9.63483	26016.3	-1711730	56.4421	0	16003.8	70989.5	-30429.5	478.961	-459.494	8.37833	41.376	-175.007	-2928.59	-17699.2	-26861.3	-1442.91	0.756808	-0.053669	-3165.51	0	991.704	25703.4	0.627421	-301.977	0	1048040	367824	0.28219	12.5379	60.7513	-0.411378	-43.8122	256.634	2.45873
[Sost]	1.74892	-583.364	-25.7537	7565.93	1.78484	2.1318	-2.039	-0.470769	-38.7138	-77.1723	28.3394	-7.47122	-4331.61	372.412	-35.9195	-565.069	-57596300	7.02744	0	-161.895	-1455.93	-261.273	35095.8	-141.181	-53.0897	2.46074	-15275.5	-986.314	-8686.49	45.9821	-757.083	-4095.49	-0.171619	-125.139	0	-357.3	2583580	-0.0840285	-0.733808	0	34492100	12481900	0.0264417	0.226098	148.229	5.22332	-1.51341	-3.16302	406.566
[Tgfb_A]	92.6131	780.496	4.66049	3267080	122.163	500.085	232.061	195.233	-1795	-238.766	12609.8	113.184	851.849	-57425.1	4738.73	1290.54	7343280	-925.471	0	808.856	42627.8	21706.2	29819.3	-327.407	-267.09	-636.354	2788.17	-342741	-2094050	9468.91	36635.5	144992	3.65047	7055.71	0	-18126.1	-484489	-5.20034	-119.1	0	-5132710	-1305390	-4.66965	-195.436	7016.77	16.2029	-252.247	-78.4188	-81.5296
[Tgfb_I]	7013.81	24497.9	67.7228	-5044950000	6858.46	39321.4	15366.8	13587.5	2272.17	-4125.8	-702676	-96981.2	11725.1	-4203570	15517400	9856720	655024000	-61372.1	0	6078720	-23327200	9083300	-124642	144828	-8298.18	-44842.2	86920.3	881150	5499630	-9944110	753738	5394920	96.8498	-1127720	0	-1045730	-13995500	-306.098	92720.6	0	-395389000	-141412000	-306.918	-13576.2	-8707	259.875	14071.7	89776.1	-1095.22
[Wnt_A]	16.5308	196.535	4.48665	-29537.5	392.675	1694.18	35.5186	31.4148	87.9426	17.6549	-46.6018	0.555994	751.877	-9182.37	-37.0915	129.461	10699000	-139.465	0	0.466205	8.02537	-51.2055	-7678.04	28.116	-3.29079	-103.916	2832.24	-165.941	696.83	-57.4281	2701.89	-3369.47	-0.0526699	-42.986	0	-2312.31	-483638	-16.8248	2.30274	0	-6126380	-2295740	-0.694743	-31.2824	-342.684	-2.09584	1.23852	2.09615	-70.4091
[Wnt_I]	-16.5308	-196.535	-4.48665	29537.5	-392.675	-1694.18	-35.5186	-31.4148	-87.9426	-17.6549	46.6018	-0.555994	-751.877	9182.37	37.0915	-129.461	-10699000	139.465	0	-0.466205	-8.02537	51.2055	7678.04	-28.116	3.29079	103.916	-2832.24	165.941	-696.83	57.4281	-2701.89	3369.47	0.0526699	42.986	0	2312.31	483638	16.8248	-2.30274	0	6126380	2295740	0.694743	31.2824	342.684	2.09584	-1.23852	-2.09615	70.4091
[dummy]	0	0	0	0	0	0	0	0	0	0	0	0	0	0	0	0	0	0	0	0	0	0	0	0	0	0	0	0	0	0	0	0	0	0	0	0	0	0	0	0	0	0	0	0	0	0	0	0	0
[X]	0.000448785	-0.00097873	-6.75044e-05	17.1929	0.000104035	-0.00520299	-0.000876355	-0.000515115	0.000253698	-0.0316076	-0.0276674	0.00286047	5.58629e-05	0.0271186	-0.0403466	0.1442	-608.85	0.00276923	0	0.0145224	0.245137	-0.311593	0.00184298	0.0502572	0.101782	-0.00255329	0.000834035	-0.137472	-0.360728	-0.00666618	-0.00045912	0.0106706	-0.000169803	0.0200316	0	-0.0365731	-0.159395	-5.55502e-06	-0.00574005	0	4060.95	-499.915	3.53748e-06	-0.00062671	-0.00123493	-0.0012875	0.000848934	-0.0005532	0.000768568
[Bax]	-1092.85	-102.688	0.120286	-162216	13.7272	159.426	-1894.57	-1722.23	-92.0084	1.61654	252.43	-14.8178	31.1644	-1434.58	-139.807	-1283.6	242495	7566.78	0	-838.063	-1603.32	738.841	1410.49	33.9874	1157.1	5680.33	24.0864	-987.847	-12693.1	286.528	-3550.73	-27593	-0.63721	-458.617	0	157928	-4631.61	-0.715099	14.8431	0	-290503	-36649.2	37.8804	1721.11	351.982	-0.615571	-5.27737	13.2646	-3.10703
[Bcl2]	986.717	92.7367	-0.109035	146314	-12.3898	-143.914	-7.65104	1555.09	83.0867	-1.50615	-228.125	13.3514	-28.1356	1293.05	125.776	1156.25	-221341	-6829.16	0	756.415	1440.74	-669.968	-1273.81	-31.2529	-1044.89	-5126.73	-21.6719	891.287	11459.7	-259.249	3206.22	24911.6	0.573336	413.709	0	-142545	4163.48	0.645359	-13.4284	0	248534	30958.7	0.146267	-1553.37	-317.849	0.557576	4.76338	-12.0025	2.79933
[Bax_Bcl2]	1092.85	102.688	-0.120286	162216	-13.7272	-159.426	1894.57	1722.23	92.0084	-1.61654	-252.43	14.8178	-31.1644	1434.58	139.807	1283.6	-242495	-7566.78	0	838.063	1603.32	-738.841	-1410.49	-33.9874	-1157.1	-5680.33	-24.0864	987.847	12693.1	-286.528	3550.73	27593	0.63721	458.617	0	-157928	4631.61	0.715099	-14.8431	0	290503	36649.2	-37.8804	-1721.11	-351.982	0.615571	5.27737	-13.2646	3.10703
[CREB]	-2046.2	-1728.67	-4.50015	130341	-414.979	-2554.87	-500.287	-1040.85	-1376.85	-77.751	1324.45	-17.8333	-694.048	132559	462.006	-2936.94	-20171700	1999.97	0	-1310.06	1018.62	3451.6	32423.8	-71.038	491.5	3440.66	-5333.5	2998.28	-17139.3	1479.87	-44354.9	9499.91	1.03129	84.9186	0	301847	990805	18.7379	3.87202	0	8976440	4236640	9.97981	1039.48	5361.79	5.78856	-28.6675	6.89923	63.7944
[CREB_P]	1544.91	1670.4	4.54927	-206600	420.274	2617.4	501.526	260.408	1327.85	77.456	-1179.36	10.5263	707.799	-132667	-520.822	2296.5	20190700	-2004.26	0	893.708	-1767.99	-3044.05	-31634.6	88.6665	50.8143	-868.739	5321.41	-3451.03	10639.8	-1325.83	42532.2	-22414.5	-1.29563	-303.962	0	-228686	-988267	-19.0151	3.31107	0	-9074010	-4236250	-10.0016	-259.856	-5173.67	-5.98863	25.6515	-0.385328	-65.1772
[CREB_Runx2]	501.292	58.2712	-0.0491192	76258.8	-5.29565	-62.5352	-1.23894	780.439	48.9996	0.294945	-145.089	7.30698	-13.7516	107.362	58.8162	640.441	-19000.7	4.29362	0	416.352	749.369	-407.544	-789.257	-17.6285	-542.315	-2571.92	12.0975	452.748	6499.53	-154.04	1822.72	12914.6	0.264334	219.044	0	-73160.8	-2538.06	0.277213	-7.18309	0	97563.5	-392.227	0.0218225	-779.623	-188.125	0.200067	3.01603	-6.51391	1.38276
[Runx2]	-5.10286	-27.7917	-0.0855143	7274.13	-7.92065	-50.6954	-9.21661	-8.44644	-21.9593	-1.41926	14.6479	0.142596	-13.5733	2431.68	12.1089	-12.8219	-370313	36.8132	0	2.99363	65.2453	35.7642	542.926	-3.07548	-26.1105	-102.722	-96.5416	83.745	108.862	16.8774	-691.792	1007.3	0.0356269	15.6396	0	800.209	17947	0.360513	-0.402543	0	166778	76689.7	0.183728	8.4376	85.8916	0.116527	-0.326984	-0.302746	1.25418
[truncated: 25 more columns]

## Sheet: scaled
Scaled sensitivities array
Rows: Target functions, Non-Constant Concentrations of Species
Columns: Variables 1, All Parameter Values
	Values[kactCreb].InitialValue	Values[kactOcy].InitialValue	Values[kactOcyPth].InitialValue	Values[kactTgfb].InitialValue	Values[kactWnt].InitialValue	Values[kactWntPth].InitialValue	Values[kbinBaxBcl2].InitialValue	Values[kbinCrebRunx2].InitialValue	Values[kbinObmPTH].InitialValue	Values[kbinObpPTH].InitialValue	Values[kbinObpTgfb].InitialValue	Values[kbinOclpRANKL].InitialValue	Values[kbinOcyPTH].InitialValue	Values[kdeathOb].InitialValue	Values[kdeathOcl].InitialValue	Values[kdeathOclp].InitialValue	Values[kdeathOcy].InitialValue	Values[kdegBcl2].InitialValue	Values[kdegBone].InitialValue	Values[kdegMCSF].InitialValue	Values[kdegOPG].InitialValue	Values[kdegOPGRANKL].InitialValue	Values[kdegPTH].InitialValue	Values[kdegRANKL].InitialValue	Values[kdegRunx2].InitialValue	Values[kdegRunx2PTH].InitialValue	Values[kdegSost].InitialValue	Values[kdegTgfb].InitialValue	Values[kdegTgfbPTH].InitialValue	Values[kdiffHSC].InitialValue	Values[kdiffMSC].InitialValue	Values[kdiffObP].InitialValue	Values[kdiffObproTgfb].InitialValue	Values[kdiffOclP].InitialValue	Values[kformBone].InitialValue	Values[kinactCreb].InitialValue	Values[kinactOcy].InitialValue	Values[kinactWnt].InitialValue	Values[kinhibRANKL].InitialValue	Values[kload].InitialValue	Values[kmatOb].InitialValue	Values[kmatObTgfb].InitialValue	Values[krelBaxBcl2].InitialValue	Values[krelCrebRunx2].InitialValue	Values[krelObmPTH].InitialValue	Values[krelObpPTH].InitialValue	Values[krelObpTgfb].InitialValue	Values[krelOclpRANKL].InitialValue	Values[krelOcyPTH].InitialValue
[Bone]	0.0508626	0.0716934	0.00504848	-7.13438e-05	0.168664	0.0323103	0.123156	0.1087	0.0733525	-0.000948436	-0.111935	-0.0784404	0.0879375	-0.802435	0.815623	0.0784183	0.00343206	-0.122977	-0.81536	0.488764	-0.0738636	0.0738943	-0.290015	0.00378922	-0.000685843	-0.107608	0.280655	0.0349401	0.0730082	-0.44074	0.37774	0.42483	0.00430191	-0.0726772	0.817951	-0.0848724	-0.225686	-0.200864	0.0748917	0	-0.000441182	-0.000745029	-0.123014	-0.108654	-0.0709575	0.00102867	0.111974	0.0726558	-0.00518204
[HSC]	0	0	0	0	0	0	0	0	0	0	0	0	0	0	0	0	0	0	0	0	0	0	0	0	0	0	0	0	0	0	0	0	0	0	0	0	0	0	0	0	0	0	0	0	0	0	0	0	0
[Ob_m]	0.0980885	0.265446	0.016976	-0.00402945	0.599214	0.126283	0.223375	0.201777	0.0650357	0.000572373	-0.00451908	-0.000659839	0.277427	-1.40941	-0.00194952	2.88411e-05	0.00911156	-0.222887	0	-0.00257276	-0.000732914	-0.000600036	-0.674265	0.000176097	-0.000852884	-0.200138	0.953671	-0.0108787	-0.0106554	-0.00175986	1.09321	-0.279387	-0.00420378	-0.00368043	0	-0.153988	-0.881821	-0.724875	0.00124304	0	-0.000841111	-0.00191298	-0.222598	-0.20138	-0.0627198	-0.000970203	0.00531044	0.00100591	-0.016051
[Ob_p]	0.0112067	0.248083	0.0223971	-0.00723213	0.750905	0.151659	0.0336691	0.0288156	0.108314	0.000702581	0.0121032	-0.00257777	0.367743	-0.19391	-0.00243536	-0.00168178	0.0103397	-0.0333764	0	-0.0143911	-0.0012933	0.00107511	-0.943485	0.000235529	9.91299e-05	-0.0287069	1.08169	-0.0152781	-0.0486186	0.00142339	1.10548	-1.52252	-0.0046008	-0.00786258	0	-0.0175866	-0.986868	-0.901605	0.00311425	0	-0.000972696	-0.00215077	-0.0331366	-0.0286152	-0.105163	-0.0011504	-0.0113322	0.00283402	-0.0213781
[Ob_p_Tgfb_A]	0.0257935	0.302596	0.0288783	0.00414286	0.813692	0.160214	0.0742738	0.0629786	-0.519687	-0.000557189	1.05516	-0.000636784	0.486357	-0.434891	0.00293438	-0.0014907	0.0116092	-0.073864	0	-0.0131974	0.00167615	0.00489843	0.0998822	0.000116561	-0.000372255	-0.062118	1.27571	-0.314636	-0.671158	0.0105911	1.52146	-1.26691	-0.00140925	0.00193294	0	-0.0493153	-1.15511	-0.972763	0.0010615	0	-0.00115472	-0.00238033	-0.0739944	-0.0628189	0.508419	0.000263881	-1.05479	0.00149161	-0.0284756
[Ob_pro]	0.00827176	0.0637227	0.044959	-0.0107041	1.60292	0.231341	0.0144289	0.0145397	0.795088	0.00184385	-0.0394542	-0.00157707	0.743048	-0.100539	-0.00499387	8.08249e-05	0.0139961	-0.0138096	0	-0.0010401	-0.00253761	-0.00334683	-3.06529	0.000225883	0.000407336	-0.0147633	1.42676	0.259586	0.54409	-0.00827479	0.88562	-0.267964	-1.00418	-0.00899842	0	-0.00489282	-1.2154	-1.83113	0.00184864	0	-0.00152742	-0.00299558	-0.0136384	-0.0142515	-0.77487	-0.0020228	0.0399479	0.00135655	-0.0432928
[Ocl_m]	0.00259577	0.120661	0.0105752	-0.000101119	0.261091	0.048547	0.00634829	0.00562654	-0.0324525	0.00117804	0.143132	0.108493	0.177094	-0.047636	-0.959135	-0.0820558	0.000235808	-0.00629551	0	-0.496099	0.0958193	-0.0966319	-0.269416	-0.00460757	-1.5983e-05	-0.00542289	0.428996	-0.0447891	-0.0924678	0.508343	0.577768	-0.491194	-0.00490993	0.123827	0	-0.00504075	-0.427609	-0.309224	-0.103845	0	4.85462e-05	-2.63953e-06	-0.00628681	-0.00555419	0.0321434	-0.00115198	-0.142931	-0.100322	-0.0103635
[Ocl_p]	0.102102	0.402419	0.0287101	0.00166665	0.95079	0.181631	0.242237	0.214964	0.485348	-0.0018656	-0.585339	-0.416396	0.501506	-1.6057	0.000906212	-0.510778	0.0287111	-0.24196	0	-3.11849	-0.386299	0.392056	-1.82306	0.0183493	-0.0013626	-0.212572	1.58253	0.197313	0.408225	2.96246	2.1324	-0.486693	5.55844e-05	-0.374342	0	-0.168974	-1.27902	-1.13165	0.398443	0	-0.00342311	-0.00613085	-0.241933	-0.214688	-0.471722	0.00226318	0.585841	0.386573	-0.0294043
[Ocl_p_RANKL]	0.000999132	0.124174	0.00896362	-0.000304874	0.237397	0.0456123	0.00333697	0.00268159	-0.0412897	0.00111855	0.153828	0.116828	0.147543	-0.0305247	-0.000136696	-0.0713482	-0.000210563	-0.00322657	0	-0.420667	0.0930494	-0.120513	-0.206719	-0.00491466	5.08454e-05	-0.00257452	0.396026	-0.0496296	-0.0994392	0.46263	0.544346	-0.483683	-0.00452172	-0.872331	0	-0.0013607	-0.408722	-0.282622	-0.112067	0	0.000115237	8.31673e-05	-0.00322089	-0.00258217	0.0406709	-0.00121176	-0.153564	-0.110371	-0.0085912
[Ocy_A]	0.000271051	0.0106031	0.00821656	4.94212e-05	0.00233378	0.000485995	0.000909929	0.000750496	0.00116275	8.40867e-05	-9.7482e-05	3.0534e-05	0.134648	-0.00561092	-5.23139e-05	1.32077e-05	-0.00917437	-0.000898432	0	1.35999e-05	2.5512e-05	4.76862e-06	-0.268511	1.53021e-05	1.45722e-05	-0.00075223	0.00433521	-0.000768563	-0.00142052	2.33887e-05	0.00706613	0.00154482	3.43492e-05	3.576e-05	0	-0.000433218	-0.203055	-0.0027759	-9.92929e-07	0	0.00118257	0.00200447	-0.000883563	-0.000740878	-0.00107335	-9.51699e-05	0.000129415	7.73705e-06	-0.00790142
[Ocy_I]	0.000246999	-0.03711	-0.0337983	2.37964e-05	0.000803203	1.69603e-05	-0.00036141	-0.0001099	-0.0127394	-0.000375622	0.000103462	-0.00012013	-0.568624	0.00167608	-3.80371e-05	-9.13369e-05	-0.00939423	0.000316918	0	-0.000267437	-9.25494e-05	-3.99706e-05	1.15186	-6.73937e-05	-8.45912e-05	0.000152312	-0.00108553	-0.000803716	-0.00241637	4.42618e-05	-0.00811847	-0.00660219	-0.00013456	-0.000161294	0	-0.000565602	0.842014	-0.00100388	-1.04809e-05	0	0.00112659	0.00203615	0.000247384	7.08707e-05	0.0122026	0.000422828	-0.00025447	-4.90382e-05	0.0333601
[Ocy_I_PTH]	0.000784852	-0.0307798	-0.973398	9.50376e-05	0.00625118	0.00148369	0.00262912	0.00260382	0.00905255	5.33973e-05	-0.000722427	-4.29311e-05	0.432751	-0.0182057	-5.86248e-05	-1.04525e-05	-0.00925395	-0.00268577	0	0.000225782	-7.95123e-05	-0.000129276	-0.8753	-6.5697e-05	-8.13008e-05	-0.00256254	0.0130327	-0.000806499	-0.000866224	-0.000134025	0.0142271	-0.00133367	-0.000215319	-4.0569e-05	0	-0.00129644	0.828086	-0.00791855	-7.05838e-05	0	0.00111657	0.00200987	-0.00272304	-0.00263839	-0.00905587	-1.53346e-05	0.000590337	-0.000111852	-0.0255612
[MSC]	0	0	0	0	0	0	0	0	0	0	0	0	0	0	0	0	0	0	0	0	0	0	0	0	0	0	0	0	0	0	0	0	0	0	0	0	0	0	0	0	0	0	0	0	0	0	0	0	0
[LOAD]	0.0132916	0.00775474	0.00894658	0.00162139	0.00129716	0.0235728	-0.00160159	0.0105257	0.0116262	0.00142569	0.0141297	0.012122	0.00372279	0.000212438	0.00266805	-2.41748e-05	0.00361249	0.0085329	0	0.00830392	0.00104031	0.00789255	-0.00364206	0.0105933	0.0126241	0.00440921	0.00797094	-0.00443025	0.00054853	-0.000890726	0.0111546	0.00823128	0.00579479	0.00675779	0	-0.00513301	-0.00136346	0.0125915	-0.00290832	0	0.0110091	-0.00502722	0.00130176	0.000761367	0.00374204	0.00236428	0.0120504	0.000526939	0.0140108
[MCSF]	0.0256426	0.202409	0.0110365	-0.00158731	0.397499	0.0826418	0.0663945	0.0585451	0.0762158	0.000658075	-0.00606055	0.000141261	0.180458	-0.427361	-0.00109259	0.00053773	0.00625861	-0.0661552	0	-1.12625	-0.000287066	-0.000831754	-0.504872	8.15579e-05	-0.000122444	-0.0581023	0.661432	-0.00478759	0.00494808	-0.00201478	0.846097	-0.541552	-0.00407249	-0.00110395	0	-0.0389813	-0.613038	-0.479643	0.000248605	0	-0.000584863	-0.00130759	-0.0659749	-0.0583274	-0.0738972	-0.000911429	0.00663583	0.000127656	-0.0104147
[Ob_m_PTH]	0.10057	0.272241	0.017379	-0.00388325	0.601197	0.127152	0.230651	0.208399	1.08691	0.00100422	-0.00570117	-0.000539719	0.277145	-1.45671	-0.00195966	0.000147458	0.0092226	-0.230175	0	-0.00181271	-0.000707644	-0.000727786	-2.69321	0.000174944	-0.000871985	-0.206728	0.964863	-0.010772	-0.0082497	-0.00200859	1.11547	-0.268314	-0.00427832	-0.00346331	0	-0.157789	-0.893358	-0.727729	0.00113859	0	-0.000848776	-0.00193395	-0.229851	-0.207994	-1.06046	-0.00141324	0.00650992	0.000900332	-0.0160285
[Ob_p_PTH]	0.0115896	0.255505	0.0227935	-0.00712012	0.753037	0.152914	0.0363721	0.0312643	0.131249	1.00114	0.0103516	-0.0024471	0.367283	-0.212224	-0.00245482	-0.00154456	0.0104675	-0.0360996	0	-0.0134963	-0.00127782	0.000910124	-2.96401	0.000251267	0.000103671	-0.0311652	1.09456	-0.0153103	-0.0456851	0.00108742	1.12804	-1.51325	-0.00471761	-0.00764846	0	-0.0180619	-1.00018	-0.904996	0.00300038	0	-0.000982223	-0.00217698	-0.0358226	-0.0310635	-0.127528	-1.01079	-0.00956296	0.00271437	-0.021345
[OPG]	0.112101	0.380476	0.0304512	0.000958742	0.931578	0.179182	0.269815	0.238885	0.354066	-0.00167009	-0.442678	0.273773	0.528586	-1.76723	0.000563715	-0.263179	0.0246802	-0.269517	0	-1.62076	-0.674609	-0.28319	-1.61573	0.0139265	-0.00157884	-0.236292	1.54206	0.1478	0.305487	1.48748	2.03864	-0.262866	0.00282726	0.251432	0	-0.186456	-1.27794	-1.11001	-0.287467	0	-0.00296306	-0.00527657	-0.269617	-0.2386	-0.343551	0.00197349	0.442859	-0.253461	-0.0310638
[OPG_RANKL]	0.0111282	0.103466	0.0106826	-0.00104541	0.219548	0.0435971	0.0314348	0.0270411	-0.171657	0.00131545	0.295575	-0.192251	0.174097	-0.195398	-0.000508867	0.17505	-0.00419166	-0.0313141	0	1.07121	-0.195087	-0.803558	-0.000182747	-0.00930804	-0.000163405	-0.0267462	0.358201	-0.0990257	-0.201479	-1.00551	0.453538	-0.261586	-0.00175228	-0.174243	0	-0.0189852	-0.409959	-0.262758	0.201371	0	0.000571525	0.000926703	-0.0314315	-0.0269402	0.16808	-0.00150925	-0.295414	0.17839	-0.0102174
[PTH]	0.000271219	0.00321758	0.000262157	3.51774e-05	0.00275024	0.000740214	0.00150839	0.00136942	0.0109993	0.000216023	-0.00041792	3.83273e-05	0.00090033	-0.0100397	-1.10605e-05	4.0191e-05	7.01775e-05	-0.00151672	0	0.000248293	5.93287e-06	-4.57247e-05	-1.02309	7.16712e-08	1.06407e-06	-0.00137136	0.00712695	-1.86178e-06	0.000781896	-9.06725e-05	0.0112782	0.0026551	-4.30922e-05	6.0278e-05	0	-0.00036956	-0.00704731	-0.00349235	-3.10018e-05	0	-5.7169e-06	-1.38779e-05	-0.00150042	-0.00136848	-0.0107311	-0.000222672	0.000426267	-3.2298e-05	-5.01676e-05
[RANKL]	-0.100879	-0.277282	-0.0196646	-0.00199047	-0.710255	-0.135351	-0.23812	-0.211625	-0.526248	0.00297488	0.739836	-0.466904	-0.352523	1.57367	-0.00105664	0.438949	-0.0288804	0.238074	0	2.70018	0.479097	-0.513409	1.61622	-0.0232579	0.0014136	0.20943	-1.18109	-0.247057	-0.507659	-2.49263	-1.58242	0.000127689	-0.00452754	-0.42727	0	0.167321	0.867339	0.846872	-0.509497	0	0.00353651	0.00620596	0.238057	0.211541	0.512501	-0.00347041	-0.739203	0.432995	0.020742
[Sost]	0.000256724	-0.0380586	-0.0336033	2.468e-05	0.00087332	3.47696e-05	-0.00033256	-7.67823e-05	-0.0126284	-0.000377603	9.24431e-05	-0.000121855	-0.565188	0.00145777	-3.808e-05	-9.21626e-05	-0.00939394	0.000286543	0	-0.00026405	-9.4985e-05	-4.26136e-05	1.14482	-6.90798e-05	-8.65891e-05	0.000120404	-0.996575	-0.000804337	-0.0024085	4.12481e-05	-0.0080262	-0.00667973	-0.000139955	-0.000163281	0	-0.000582755	0.842762	-0.0010964	-1.19684e-05	0	0.00112513	0.00203579	0.000215631	3.68765e-05	0.0120881	0.000425961	-0.000246836	-5.15887e-05	0.0331554
[Tgfb_A]	0.014581	0.054614	0.00652221	0.0114305	0.064111	0.00874817	0.0405953	0.0341529	-0.628013	-0.00125305	0.0441174	0.00197998	0.119214	-0.241094	0.00538826	0.000225759	0.00128459	-0.040474	0	0.00141496	0.00298281	0.00379714	1.04328	-0.000171823	-0.000467229	-0.0333959	0.195098	-0.299784	-0.622744	0.00911037	0.416571	0.253639	0.00319294	0.00987424	0	-0.0317086	-0.169507	-0.0727772	-0.00208345	0	-0.000179577	-0.000228356	-0.040844	-0.0341884	0.613734	0.00141722	-0.0441264	-0.00137181	-0.00713113
[Tgfb_I]	0.0606969	0.0942233	0.00520948	-0.970189	0.197842	0.0378093	0.147759	0.13065	0.0436958	-0.00119014	-0.135131	-0.0932518	0.0901939	-0.970061	0.969842	0.0947768	0.00629835	-0.14753	0	0.584497	-0.0897206	0.08734	-0.239698	0.00417777	-0.000797907	-0.129353	0.334311	0.0423633	0.0898984	-0.525894	0.471089	0.518746	0.00465627	-0.086748	0	-0.100552	-0.269147	-0.235462	0.0891551	0	-0.000760369	-0.00135974	-0.147558	-0.130542	-0.0418609	0.00124941	0.135306	0.0863238	-0.00526551
[Wnt_A]	0.0112121	0.0592448	0.0270496	-0.000445197	0.887777	0.127676	0.0267673	0.0236746	0.13255	0.000399149	-0.000702396	4.19005e-05	0.4533	-0.166079	-0.000181692	9.75638e-05	0.00806291	-0.0262757	0	3.51338e-06	2.41921e-06	-3.85892e-05	-1.15726	6.35659e-05	-2.47999e-05	-0.0234938	0.853765	-0.000625279	0.000892739	-0.000238033	0.132352	-0.0253928	-0.000198464	-0.000259159	0	-0.0174259	-0.728952	-1.01435	0.000173538	0	-0.000923385	-0.0017301	-0.0261784	-0.0235749	-0.129126	-0.000789726	0.000933366	0.000157969	-0.0265307
[Wnt_I]	-0.000796749	-0.00421003	-0.00192219	3.16365e-05	-0.0630869	-0.00907286	-0.00190213	-0.00168236	-0.00941919	-2.83642e-05	4.99134e-05	-2.97752e-06	-0.0322123	0.0118019	1.29114e-05	-6.93304e-06	-0.000572964	0.0018672	0	-2.49667e-07	-1.71913e-07	2.74221e-06	0.0822365	-4.5171e-06	1.76232e-06	0.00166951	-0.06067	4.44333e-05	-6.34395e-05	1.6915e-05	-0.00940514	0.00180446	1.41032e-05	1.84163e-05	0	0.00123831	0.0518006	0.0720815	-1.23319e-05	0	6.56173e-05	0.000122944	0.00186028	0.00167527	0.00917589	5.61193e-05	-6.63266e-05	-1.12255e-05	0.00188531
[X]	4.18643e-09	-4.05775e-09	-5.59738e-09	3.56403e-09	3.23491e-09	-5.39282e-09	-9.08328e-09	-5.33909e-09	5.25908e-09	-9.82823e-09	-5.73536e-09	2.96484e-09	4.63208e-10	6.74591e-09	-2.71821e-09	1.49461e-09	-6.31063e-09	7.17566e-09	0	1.50522e-09	1.01632e-09	-3.22961e-09	3.82043e-09	1.56272e-09	1.05495e-08	-7.93934e-09	3.45786e-09	-7.1244e-09	-6.35612e-09	-3.80017e-10	-3.09316e-10	1.106e-09	-8.79989e-09	1.661e-09	0	-3.79074e-09	-3.3042e-09	-4.60616e-09	-5.94947e-09	0	8.41822e-09	-5.18154e-09	1.83327e-09	-6.49575e-09	-6.39995e-09	-6.67239e-09	8.79906e-09	-5.73383e-10	3.98305e-09
[Bax]	-0.13216	-0.00551922	0.0001293	-0.000435933	0.00553351	0.00214218	-0.254569	-0.231413	-0.024726	6.51636e-06	0.000678372	-0.000199104	0.00335	-0.0046263	-0.000122107	-0.000172475	3.25836e-05	0.254184	0	-0.00112609	-8.61741e-05	9.92768e-05	0.0379049	1.37005e-05	0.00155478	0.228977	0.00129458	-0.000663676	-0.00289942	0.000211751	-0.0310118	-0.0370762	-0.000428104	-0.000492989	0	0.212206	-0.00124468	-0.00768692	0.000199444	0	-7.80686e-06	-4.92449e-06	0.254496	0.231263	0.0236476	-4.13566e-05	-0.00070911	0.000178234	-0.000208743
[Bcl2]	0.516782	0.0215866	-0.000507609	0.0017029	-0.0216301	-0.00837481	-0.00445239	0.904958	0.0967017	-2.62943e-05	-0.00265507	0.000776959	-0.0130984	0.0180592	0.000475753	0.000672858	-0.000128806	-0.993527	0	0.00440182	0.000335364	-0.000389876	-0.148254	-5.45611e-05	-0.00608052	-0.895022	-0.00504464	0.00259334	0.0113369	-0.000829758	0.121277	0.144968	0.00166821	0.001926	0	-0.829515	0.00484572	0.0300444	-0.000781443	0	2.8926e-05	1.80159e-05	0.00425586	-0.903957	-0.0924834	0.000162236	0.00277196	-0.000698466	0.000814509
[Bax_Bcl2]	0.384542	0.0160591	-0.000376221	0.00126842	-0.0161007	-0.00623303	0.740713	0.673334	0.0719445	-1.89605e-05	-0.00197384	0.000579327	-0.00974739	0.013461	0.00035529	0.000501845	-9.48075e-05	-0.73959	0	0.00327655	0.000250738	-0.000288863	-0.110291	-3.98639e-05	-0.00452389	-0.666246	-0.00376679	0.00193108	0.00843636	-0.000616127	0.0902341	0.107879	0.00124564	0.00143443	0	-0.617448	0.00362161	0.0223664	-0.000580317	0	2.27154e-05	1.43286e-05	-0.740498	-0.672899	-0.0688066	0.000120334	0.00206328	-0.000518603	0.000607373
[CREB]	-0.264226	-0.09921	-0.00516537	0.000374021	-0.17862	-0.0366566	-0.07178	-0.149338	-0.395095	-0.000334666	0.00380059	-0.000255868	-0.0796642	0.456463	0.000430868	-0.000421385	-0.00289419	0.0717376	0	-0.00187964	5.84598e-05	0.000495227	0.930419	-3.05771e-05	0.000705193	0.148097	-0.306095	0.00215093	-0.00418048	0.0011678	-0.413656	0.0136302	0.000739839	9.74713e-05	0	0.433083	0.284317	0.215078	5.55548e-05	0	0.000257584	0.000607863	0.071594	0.149142	0.384649	0.000415264	-0.00411315	9.89886e-05	0.00457654
[CREB_P]	0.640878	0.30797	0.0167749	-0.00190454	0.581143	0.120642	0.231166	0.120028	1.22408	0.00107104	-0.0108719	0.000485183	0.260993	-1.46758	-0.00156039	0.00105851	0.00930637	-0.230953	0	0.00411931	-0.000325964	-0.00140308	-2.91623	0.000122606	0.000234215	-0.120127	0.981106	-0.00795331	0.00833702	-0.00336108	1.27427	-0.103314	-0.00298593	-0.00112083	0	-1.05407	-0.911032	-0.701162	0.000152615	0	-0.000836486	-0.00195259	-0.2305	-0.119774	-1.19233	-0.00138015	0.0118234	-1.77607e-05	-0.0150209
[CREB_Runx2]	0.524171	0.0270803	-0.000456542	0.00177198	-0.0184578	-0.00726548	-0.00143942	0.906731	0.113858	1.02802e-05	-0.00337135	0.00084894	-0.0127815	0.00299366	0.000444171	0.000744079	-2.20755e-05	0.0012471	0	0.00483726	0.000348253	-0.000473493	-0.183395	-6.14434e-05	-0.00630073	-0.896434	0.00562204	0.00263006	0.0128372	-0.000984317	0.137649	0.150045	0.00153554	0.00203592	0	-0.849998	-0.00589754	0.0257658	-0.000834547	0	2.26703e-05	-4.55697e-07	0.00126769	-0.905783	-0.109284	0.000116221	0.00350408	-0.000756799	0.000803262
[Runx2]	-0.115749	-0.280179	-0.0172421	0.00366668	-0.598885	-0.12777	-0.232291	-0.21288	-1.1069	-0.00107311	0.00738357	0.000359391	-0.273677	1.47088	0.00198371	-0.000323157	-0.00933319	0.231956	0	0.0007545	0.000657765	0.000901386	2.73673	-0.000232539	-0.00658077	-0.776691	-0.973276	0.0105533	0.00466428	0.00233954	-1.13331	0.253875	0.00448962	0.00315338	0	0.201681	0.904654	0.726896	-0.00101455	0	0.00084068	0.00193285	0.231529	0.212657	1.08239	0.00146845	-0.00824116	-0.000763028	0.0158049
[truncated: 25 more columns]

## Sheet: Bone
	[Bone]
kformBone	0.817951
kdeathOcl	0.815623
kdegMCSF	0.488764
kdiffObP	0.42483
kdiffMSC	0.37774
kdegSost	0.280655
ksynPTH	0.232254
kactWnt	0.168664
ksecOPGbyObm	0.140489
ksynBcl2	0.1232
kbinBaxBcl2	0.123156
ksynRunx2	0.114426
krelObpTgfb	0.111974
kbinCrebRunx2	0.1087
kbinOcyPTH	0.0879375
kdeathOclp	0.0784183
kinhibRANKL	0.0748917
kdegOPGRANKL	0.0738943
kbinObmPTH	0.0733525
kdegTgfbPTH	0.0730082
krelOclpRANKL	0.0726558
kactOcy	0.0716934
kactCreb	0.0508626
ksecOPGbyObp	0.04913
kdegTgfb	0.0349401
kactWntPth	0.0323103
kactOcyPth	0.00504848
kdiffObproTgfb	0.00430191
kdegRANKL	0.00378922
kdeathOcy	0.00343206
krelObpPTH	0.00102867
ksecOPGbyObpPTH	2.34517e-05
kload	0
ksecOPGbyObmPTH	0
kactTgfb	-7.13438e-05
kmatOb	-0.000441182
kdegRunx2	-0.000685843
kmatObTgfb	-0.000745029
ksecRANKLbyObpPTH	-0.000769452
kbinObpPTH	-0.000948436
ksecRANKLbyObmPTH	-0.00122347
ksecMCSFbyObpro	-0.00199992
ksecRANKLbyObm	-0.00230857
ksecRANKLbyObpro	-0.00252391
ksecRANKLbyOcyI	-0.00363206
krelOcyPTH	-0.00518204
ksecRANKLbyMSC	-0.0189392
krelObmPTH	-0.0709575
kdiffOclP	-0.0726772
kdegOPG	-0.0738636
krelRANKL	-0.0741181
kbinOclpRANKL	-0.0784404
kinactCreb	-0.0848724
kdegRunx2PTH	-0.107608
krelCrebRunx2	-0.108654
ksecMCSFbyMSC	-0.110808
ksecTgfb	-0.11083
kbinObpTgfb	-0.111935
ksecRANKLbyObpTgfb	-0.113252
ksecRANKLbyObp	-0.121755
kdegBcl2	-0.122977
krelBaxBcl2	-0.123014
ksecMCSFbyObm	-0.140095
kunload	-0.178066
ksynX	-0.192583
kinactWnt	-0.200864
kinactOcy	-0.225686
ksecMCSFbyObp	-0.231022
ksecSost	-0.278384
kdegPTH	-0.290015
ksecRANKLbyOcy	-0.303256
kdiffHSC	-0.44074
kdeathOb	-0.802435
kdegBone	-0.81536

## Sheet: parameter scans
	Bone	Ob_m	Ocl_m	pcbonechange	pcObmchange	pcOclmchange
default	2004.7	128.856	30.489	0	0	0
kformBone	3637.81	128.856	30.489	81.464	0	0
kdeathOcl	3145.02	128.846	15.261	56.882	-0.008	-49.946
kdegMCSF	3263.76	128.769	14.196	62.805	-0.068	-53.439
kdiffObP	2530.24	127.859	22.166	26.215	-0.774	-27.298
kdiffMSC	2766.49	276.742	46.363	38	114.768	52.065
kdegSost	2480.85	225.319	42.075	23.751	74.861	38.001
ksynPth	2948.34	274.961	42.644	47.071	113.386	39.867
kactWnt	2276.36	183.42	37.507	13.551	42.345	23.018
ksecOPGbyObm	2251.28	128.869	26.235	12.3	0.01	-13.953
ksynBcl2	2274.88	152.524	30.963	13.477	18.368	1.555
kbinBaxBcl2	2274.95	152.564	30.962	13.481	18.399	1.551
ksynRunx2	2274.88	152.524	30.963	13.477	18.368	1.555
krelObpTgfb	2127.95	128.846	28.268	6.148	-0.008	-7.285
kbinCrebRunx2	2219.49	147.743	30.863	10.714	14.657	1.227
kdegRunx2Pth	1896.33	119.342	30.274	-5.406	-7.383	-0.705
krelCrebRunx2	1895.8	119.297	30.273	-5.432	-7.418	-0.708
ksecMCSFbyMSC	1843.55	128.853	33.666	-8.039	-0.002	10.42
ksecTgfb	1815.26	128.833	34.349	-9.45	-0.018	12.66
kbinObpTgfb	1819.68	128.818	34.257	-9.229	-0.029	12.359
ksecRANKLbyObpTgfb	1817.77	128.843	34.318	-9.325	-0.01	12.559
ksecRANKLbyObp	1806.76	128.835	34.557	-9.874	-0.016	13.343
kdegBcl2	1888.59	118.689	30.255	-5.792	-7.89	-0.767
krelBaxBcl2	1888.58	118.691	30.255	-5.793	-7.889	-0.767
ksecMCSFbyObm	1816.76	128.854	34.246	-9.375	-0.002	12.322
kunload	1834.48	96.133	25.672	-8.491	-25.395	-15.799
ksynX	2598.68	237.194	41.697	29.629	84.077	36.761
kinactWnt	1780.81	84.926	23.837	-11.168	-34.092	-21.818
kinactOcy	1774.1	75.087	21.371	-11.503	-41.728	-29.906
ksecMCSFbyObp	1754.06	128.847	35.645	-12.503	-0.007	16.911
ksecSost	1732.27	71.06	21.104	-13.59	-44.853	-30.782
kdegPth	1878.43	99.678	25.827	-6.299	-22.644	-15.291
ksecRANKLbyOcy	1705.28	128.824	36.952	-14.936	-0.025	21.198
kdiffHSC	1609.86	128.837	39.196	-19.696	-0.015	28.558
kdeathOb	1216.71	59.389	28.188	-39.307	-53.911	-7.547
kdegBone	1037.62	128.856	30.489	-48.241	0	0
